# Supplementary material for: Plasma-activated media inhibits epithelial-mesenchymal transition and ameliorates intestinal fibrosis through the PPARγ/TGF-β1/SMAD3 pathway
Source: PLoS One. 2025 Oct 22;20(10):e0335225. doi: 10.1371/journal.pone.0335225 (PMC12543144; doi:10.1371/journal.pone.0335225)
Supplement: S1 File — (ZIP) [file pone.0335225.s006.zip]

Archive with 84 entries (67 files):
- Animal WB/
- Animal WB/A/
- Animal WB/A/a-SMA.psd
- Animal WB/A/animal a-SMA.tif
- Animal WB/A/gapdh 4_2s 1 hb.tif
- Animal WB/A/gapdh 4_2s 1.tif
- Animal WB/A/gapdh 4_2s 1_1 hb.tif
- Animal WB/A/gapdh 4_2s 1_1.tif
- Animal WB/A/maker 2 a.tif
- Animal WB/A/图 maker 1 a.tif
- Animal WB/COL/
- Animal WB/COL/animal COL.psd
- Animal WB/COL/col1 maker.tif
- Animal WB/COL/col3 maker 3.tif
- Animal WB/COL/图 col2 maker2.tif
- Animal WB/E/
- Animal WB/E/E1/
- Animal WB/E/E1/animal E.psd
- Animal WB/E/E1/maker1.tif
- Animal WB/E/E2/
- Animal WB/E/E2/MAKER 1.tif
- Animal WB/E/E2/MAKER 2.tif
- Animal WB/N/
- Animal WB/N/N1/
- Animal WB/N/N1/animal N.psd
- Animal WB/N/N1/maker2.tif
- Animal WB/N/N1/maker3.tif
- Animal WB/N/N2/
- Animal WB/N/N2/maker1_1.tif
- Animal WB/PPAR/
- Animal WB/PPAR/animal PPAR.psd
- Animal WB/PPAR/g 11-1430s 2 hb.tif
- Animal WB/PPAR/g 11-1430s 2.tif
- Animal WB/PPAR/g 1_1 7_4s hb.tif
- Animal WB/PPAR/g 1_1 7_4s.tif
- Animal WB/PPAR/maker1.tif
- Animal WB/PPAR/图 maker2.tif
- Animal WB/Psmad/
- Animal WB/Psmad/Smad1/
- Animal WB/Psmad/Smad1/animal SMAD3.psd
- Animal WB/Psmad/Smad1/maker 2.tif
- Animal WB/Psmad/Smad1/图 maker 1.tif
- Animal WB/Psmad/p-SMAD/
- Animal WB/Psmad/p-SMAD/animal p-SMAD3.psd
- Animal WB/Psmad/p-SMAD/maker 2.tif
- Animal WB/Psmad/p-SMAD/sma 14_1s hb.tif
- Animal WB/Psmad/p-SMAD/sma 14_1s.tif
- Animal WB/Psmad/p-SMAD/sma3 7_6s hb.tif
- Animal WB/Psmad/p-SMAD/sma3 7_6s.tif
- Animal WB/Psmad/p-SMAD/yong.g 2_2 7_4s hb.tif
- Animal WB/Psmad/p-SMAD/yong.g 2_2 7_4s.tif
- Animal WB/Psmad/p-SMAD/yong.sma 2 20_7s hb.tif
- Animal WB/Psmad/p-SMAD/yong.sma 2 20_7s.tif
- Animal WB/Psmad/p-SMAD/图 maker 1.tif
- Animal WB/Psmad/samd2/
- Animal WB/Psmad/samd2/g 1 10_7s hb.tif
- Animal WB/Psmad/samd2/g 1 10_7s.tif
- Animal WB/Psmad/samd2/g 2 7_4s hb.tif
- Animal WB/Psmad/samd2/g 2 7_4s.tif
- Animal WB/Psmad/samd2/maker1.tif
- Animal WB/Psmad/samd2/maker2.tif
- Animal WB/Psmad/samd2/sma3 14_1s  2.tif
- Animal WB/Psmad/samd2/sma3 14_1s hb 2.tif
- Animal WB/Psmad/samd2/sma3 20_7s  1.tif
- Animal WB/Psmad/samd2/sma3 20_7s hb 1.tif
- Animal WB/Psmad/samd2/zhengmo 1.tif
- Animal WB/Psmad/samd2/zhengmo 2.tif
- Animal WB/TGF/
- Animal WB/TGF/MAKER 2.tif
- Animal WB/TGF/animal TGF-β1.psd
- Animal WB/TGF/图 MAKER 1.tif
- Animal WB/V/
- Animal WB/V/animal V.psd
- Animal WB/V/maker1.tif
- Animal WB/V/图 maker2.tif
- Animal WB/WB grayscale value/
- Animal WB/WB grayscale value/A.xls
- Animal WB/WB grayscale value/COL.xls
- Animal WB/WB grayscale value/E.xls
- Animal WB/WB grayscale value/N.xls
- Animal WB/WB grayscale value/P.xls
- Animal WB/WB grayscale value/Psmad3.xls
- Animal WB/WB grayscale value/TGF.xls
- Animal WB/WB grayscale value/v.xls
