# Supplementary material for: Plasma-activated media inhibits epithelial-mesenchymal transition and ameliorates intestinal fibrosis through the PPARγ/TGF-β1/SMAD3 pathway
Source: PLoS One. 2025 Oct 22;20(10):e0335225. doi: 10.1371/journal.pone.0335225 (PMC12543144; doi:10.1371/journal.pone.0335225)
Supplement: S1 File — (ZIP) [file pone.0335225.s006.zip › Animal WB/WB grayscale value/A.xls]

## Sheet: Sheet1
1	A				GAPDH
1	18146.5			1	20895				18146.5	20895	0.868462
2	29139.5			2	23975.1				29139.5	23975.1	1.21541
3	21964.6			3	26062.2				21964.6	26062.2	0.842777
4	19726.7			4	23760.1				19726.7	23760.1	0.830246
5	16785.1			5	21024.1				16785.1	21024.1	0.798374
6	15614.7			6	21834.2				15614.7	21834.2	0.715147
1	19760			1	16249.3				19760	16249.3	1.21605
2	28896.9			2	15859.4				28896.9	15859.4	1.82206
3	25480.7			3	20977.2				25480.7	20977.2	1.21469
4	18791.2			4	21725.8				18791.2	21725.8	0.864926
5	18743.7			5	25933.8				18743.7	25933.8	0.722751
6	16694.1			6	26648.3				16694.1	26648.3	0.626457
1	17556.2			1	20949.9				17556.2	20949.9	0.83801
2	31862.7			2	20521.2				31862.7	20521.2	1.55267
3	23606.6			3	29856.2				23606.6	29856.2	0.790677
4	17271.3			4	30898				17271.3	30898	0.55898
5	13455.6			5	26551.7				13455.6	26551.7	0.506772
6	11568.9			6	22283.4				11568.9	22283.4	0.519172
1	20288.2			1	19828.9				20288.2	19828.9	1.02316
2	29097.2			2	21674.2				29097.2	21674.2	1.34248
3	25089.6			3	24186				25089.6	24186	1.03736
4	21547.1			4	28124				21547.1	28124	0.766145
5	21627.9			5	29970.2				21627.9	29970.2	0.721647
6	21536			6	30342.1				21536	30342.1	0.709775
