# Supplementary material for: Plasma-activated media inhibits epithelial-mesenchymal transition and ameliorates intestinal fibrosis through the PPARγ/TGF-β1/SMAD3 pathway
Source: PLoS One. 2025 Oct 22;20(10):e0335225. doi: 10.1371/journal.pone.0335225 (PMC12543144; doi:10.1371/journal.pone.0335225)
Supplement: S1 File — (ZIP) [file pone.0335225.s006.zip › Animal WB/WB grayscale value/COL.xls]

## Sheet: Sheet1
actin	1			COL	1
1	31007.1			1	6331.05			6331.05	31007.1	0.20418
2	27648.8			2	29297.5			29297.5	27648.8	1.05963
3	31916.7			3	10548.2			10548.2	31916.7	0.330492
4	27427.8			4	16802			16802	27427.8	0.612588
5	24943.6			5	10823.1			10823.1	24943.6	0.433902
6	24436.5			6	5871.42			5871.42	24436.5	0.240272
1	18061.8			1	10520.3			10520.3	18061.8	0.582462
2	22274.3			2	27045			27045	22274.3	1.21418
3	20548.1			3	12588.2			12588.2	20548.1	0.612621
4	22409.7			4	23518.4			23518.4	22409.7	1.04947
5	21241.2			5	20143.7			20143.7	21241.2	0.948335
6	19617.9			6	12284.1			12284.1	19617.9	0.626171
actin	2			COL	2
1	15595.9			1	9796.64			9796.64	15595.9	0.628155
2	14456.6			2	27997.3			27997.3	14456.6	1.93664
3	11877.2			3	20229.6			20229.6	11877.2	1.70324
4	15164.3			4	28139.4			28139.4	15164.3	1.85563
5	12219.6			5	13228			13228	12219.6	1.08252
6	17568.1			6	6326.35			6326.35	17568.1	0.360104
1	25241.5			1	10632.8			10632.8	25241.5	0.421245
2	20870.9			2	26670.9			26670.9	20870.9	1.2779
3	22040.1			3	17246.2			17246.2	22040.1	0.782493
4	22703.1			4	12184.5			12184.5	22703.1	0.536691
5	24754.1			5	11314.3			11314.3	24754.1	0.457067
6	27652.6			6	5327.18			5327.18	27652.6	0.192646
ACTIN	3			COL	3
1	17518.1			1	5725.52			5725.52	17518.1	0.326834
2	17345.2			2	24010.2			24010.2	17345.2	1.38426
3	16827.2			3	15661.8			15661.8	16827.2	0.930739
4	16412			4	22117.6			22117.6	16412	1.34765
5	28170.7			5	6778.86			6778.86	28170.7	0.240635
6	30629.6			6	6946.2			6946.2	30629.6	0.226781
1	35049.8			1	3706.5			3706.5	35049.8	0.105749
2	31096.8			2	26759.3			26759.3	31096.8	0.860516
3	25862.8			3	19917.7			19917.7	25862.8	0.770128
4	17778.6			4	10213.1			10213.1	17778.6	0.574459
5	22620.6			5	6873.98			6873.98	22620.6	0.303882
6	23310.5			6	6183.71			6183.71	23310.5	0.265275
