# Supplementary material for: Plasma-activated media inhibits epithelial-mesenchymal transition and ameliorates intestinal fibrosis through the PPARγ/TGF-β1/SMAD3 pathway
Source: PLoS One. 2025 Oct 22;20(10):e0335225. doi: 10.1371/journal.pone.0335225 (PMC12543144; doi:10.1371/journal.pone.0335225)
Supplement: S1 File — (ZIP) [file pone.0335225.s006.zip › Animal WB/WB grayscale value/E.xls]

## Sheet: Sheet1
actin	1			E	1
1	32900.9			1	29689.6
2	35706.2			2	5937.78
3	34531.8			3	6529.12
4	32906.5			4	11114.3			29689.6	32900.9	0.902395
5	26904.2			5	16745.3			5937.78	35706.2	0.166295
								6529.12	34531.8	0.189076
1	24868.9			1	29325.7			11114.3	32906.5	0.337753
2	24929.9			2	6801.25			16745.3	26904.2	0.622405
3	27122			3	9263.54
4	26519.6			4	17103.1			29325.7	24868.9	1.17921
5	35067.2			5	26011.3			6801.25	24929.9	0.272815
								9263.54	27122	0.341551
								17103.1	26519.6	0.644923
2	actin			E	2			26011.3	35067.2	0.741756
1	24358.9			1	28762.4
2	32872.2			2	8117.49
3	28705.4			3	6502.1			28762.4	24358.9	1.18078
4	20384.2			4	8670.78			8117.49	32872.2	0.246941
5	16757.4			5	11636.6			6502.1	28705.4	0.226511
1	35755.9			1	29504.8			8670.78	20384.2	0.425368
2	32178			2	9010.83			11636.6	16757.4	0.694418
3	31493			3	9624.44			29504.8	35755.9	0.825173
4	33243.7			4	13239.2			9010.83	32178	0.280031
5	30583.3			5	17584			9624.44	31493	0.305605
								13239.2	33243.7	0.398248
								17584	30583.3	0.574954
actin	1				E
1	33547.6			1	32832.3			32832.3	33547.6	0.978679
2	34083.4			2	7322.78			7322.78	34083.4	0.214849
3	30205.5			3	9120.32			9120.32	30205.5	0.301943
4	27945.2			4	13283.3			13283.3	27945.2	0.475333
5	27423.8			5	18993.6			18993.6	27423.8	0.692594
1	33175.6			1	32357
2	36727.8			2	7068.83			32357	33175.6	0.975327
3	32992.6			3	9253.15			7068.83	36727.8	0.192466
4	29219.2			4	14496.9			9253.15	32992.6	0.280461
5	31023.4			5	21576			14496.9	29219.2	0.496142
								21576	31023.4	0.695476
