# Supplementary material for: Plasma-activated media inhibits epithelial-mesenchymal transition and ameliorates intestinal fibrosis through the PPARγ/TGF-β1/SMAD3 pathway
Source: PLoS One. 2025 Oct 22;20(10):e0335225. doi: 10.1371/journal.pone.0335225 (PMC12543144; doi:10.1371/journal.pone.0335225)
Supplement: S1 File — (ZIP) [file pone.0335225.s006.zip › Animal WB/WB grayscale value/N.xls]

## Sheet: Sheet1
actin	2			N	2
1	37889.5			1	8366.83			8366.83	37889.5	0.220822
2	33027.1			2	34374.2			34374.2	33027.1	1.04079
3	29530.3			3	22859.2			22859.2	29530.3	0.774091
4	26442.3			4	11513			11513	26442.3	0.435399
5	28276.1			5	8862.02			8862.02	28276.1	0.31341
1	36369.5			1	8868.95			8868.95	36369.5	0.243857
2	35458.4			2	35117.1			35117.1	35458.4	0.990374
3	30308.5			3	21515.8			21515.8	30308.5	0.709892
4	27903.2			4	14085.6			14085.6	27903.2	0.504803
5	36076.7			5	9475.85			9475.85	36076.7	0.262658
actin	3			N	3
1	28074.6			1	10268.3			10268.3	28074.6	0.365753
2	26672.3			2	34488			34488	26672.3	1.29303
3	22904.8			3	25013.2			25013.2	22904.8	1.09205
4	22959.3			4	18446.2			18446.2	22959.3	0.803429
5	29576.8			5	12951.6			12951.6	29576.8	0.437898
1	33511.9			1	9498.37			9498.37	33511.9	0.283432
2	30508.7			2	33076.6			33076.6	30508.7	1.08417
3	27419.7			3	24814.8			24814.8	27419.7	0.905
4	29084.1			4	16349			16349	29084.1	0.562127
5	36728.5			5	10743			10743	36728.5	0.292498
actin				N
1	39851.1			1	11046.1			11046.1	39851.1	0.277184
2	32505.7			2	25334.5			25334.5	32505.7	0.779386
3	31897.6			3	17699.2			17699.2	31897.6	0.554877
4	35726.4			4	10621.7			10621.7	35726.4	0.297306
5	30659.2			5	6718.9			6718.9	30659.2	0.219148
1	36906.6			1	10652.5			10652.5	36906.6	0.288633
2	32580.1			2	25669.1			25669.1	32580.1	0.787879
3	31134.2			3	19971.1			19971.1	31134.2	0.641453
4	31229.3			4	12796.2			12796.2	31229.3	0.40975
5	36435.9			5	8283.38			8283.38	36435.9	0.227341
