# Supplementary material for: Plasma-activated media inhibits epithelial-mesenchymal transition and ameliorates intestinal fibrosis through the PPARγ/TGF-β1/SMAD3 pathway
Source: PLoS One. 2025 Oct 22;20(10):e0335225. doi: 10.1371/journal.pone.0335225 (PMC12543144; doi:10.1371/journal.pone.0335225)
Supplement: S1 File — (ZIP) [file pone.0335225.s006.zip › Animal WB/WB grayscale value/P.xls]

## Sheet: Sheet1
1
G 1.1				P
1	23830.4			1	24480.5			24480.5	23830.4	1.02728
2	23647.4			2	18027			18027	23647.4	0.762322
3	23873.4			3	22601.8			22601.8	23873.4	0.946735
4	28051.5			4	25417.4			25417.4	28051.5	0.906098
5	28334.2			5	25854.2			25854.2	28334.2	0.912474
1	20198.9			1	22143.2			22143.2	20198.9	1.09626
2	24102.4			2	15612.1			15612.1	24102.4	0.647742
3	23890.3			3	24751.9			24751.9	23890.3	1.03606
4	27811.5			4	28997.9			28997.9	27811.5	1.04266
5	28311.9			5	28552.9			28552.9	28311.9	1.00851
2
1	27842.7			1	30096.5			30096.5	27842.7	1.08095
2	31760.2			2	18313.1			18313.1	31760.2	0.576607
3	26979.2			3	18522.3			18522.3	26979.2	0.686539
4	24388.4			4	23723			23723	24388.4	0.972716
5	20698.4			5	25623.2			25623.2	20698.4	1.23793
1	29684.1			1	22129.8			22129.8	29684.1	0.745511
2	29977			2	13618			13618	29977	0.454282
3	30257.8			3	21671.3			21671.3	30257.8	0.716224
4	24367.8			4	23070.1			23070.1	24367.8	0.946747
5	26557.9			5	29332.6			29332.6	26557.9	1.10448
