# Supplementary material for: Plasma-activated media inhibits epithelial-mesenchymal transition and ameliorates intestinal fibrosis through the PPARγ/TGF-β1/SMAD3 pathway
Source: PLoS One. 2025 Oct 22;20(10):e0335225. doi: 10.1371/journal.pone.0335225 (PMC12543144; doi:10.1371/journal.pone.0335225)
Supplement: S1 File — (ZIP) [file pone.0335225.s006.zip › Animal WB/WB grayscale value/Psmad3.xls]

## Sheet: Sheet1
2	P-smad3		smad
1	17265.8		1	29079			17265.8	29079	0.593756
2	32750.7		2	32161.4			32750.7	32161.4	1.01833													29079	27664	1.05115
3	23747.1		3	30055.7			23747.1	30055.7	0.790106													32161.4	30508.9	1.05416
4	9255.42		4	32679.1			9255.42	32679.1	0.283221													30055.7	27447	1.09504
5	8670.71		5	31640.7			8670.71	31640.7	0.274036													32679.1	28407.6	1.15036
1	21048.7		1	28935.4			21048.7	28935.4	0.727435													31640.7	24497.9	1.29157
2	27849.1		2	30140.4			27849.1	30140.4	0.923979
3	30637.4		3	34059.1			30637.4	34059.1	0.899537
4	10480.5		4	29000.9			10480.5	29000.9	0.361385													23935.4	28159.6	0.849992
5	10241		5	27134.7			10241	27134.7	0.377413													31140.4	31928	0.975335
																						31059.1	29431.4	1.0553
																						29000.9	28898	1.00356
1																						27134.7	24279.9	1.11758
1	20133.3		1	25046			20133.3	25046	0.803853
2	33938.8		2	26518.1			33938.8	26518.1	1.27983
3	22341.1		3	27807.7			22341.1	27807.7	0.803414
4	7710.88		4	29309			7710.88	29309	0.263089													24046	23779.6	1.0112
5	7017.95		5	25700.4			7017.95	25700.4	0.273068													27518.1	27582.4	0.997667
1	21256.2		1	28719.9			21256.2	28719.9	0.740121													27807.7	28103.5	0.989472
2	33009.8		2	28918.2			33009.8	28918.2	1.14149													29309	31639.6	0.926339
3	30661.9		3	30278.4			30661.9	30278.4	1.01267													25700.4	30447.9	0.844079
4	9923.83		4	27755.6			9923.83	27755.6	0.357543													28719.9	23926.3	1.20035
5	6570.3		5	25193.6			6570.3	25193.6	0.260792													28918.2	25610.7	1.12914
																						30278.4	25451.4	1.18965
																						27755.6	22581.2	1.22915
																						25193.6	31517	0.799367
																						29191.3	29734.7	0.981726
																						29222.1	29579.7	0.987911
																						32477.7	29050.2	1.11798
																						31734.4	28672	1.10681
																						29333.9	25810.7	1.1365
																						26122.2	23768.3	1.09903
																						28040	25019.7	1.12072
																						27435.7	25135.6	1.09151
																						29709	30383.8	0.977792
																						31159.3	28088.4	1.10933
