# Supplementary material for: Plasma-activated media inhibits epithelial-mesenchymal transition and ameliorates intestinal fibrosis through the PPARγ/TGF-β1/SMAD3 pathway
Source: PLoS One. 2025 Oct 22;20(10):e0335225. doi: 10.1371/journal.pone.0335225 (PMC12543144; doi:10.1371/journal.pone.0335225)
Supplement: S1 File — (ZIP) [file pone.0335225.s006.zip › Animal WB/WB grayscale value/TGF.xls]

## Sheet: Sheet1
1	TGF			GAPDH
1	19226.3			1	32645.3			19226.3	32645.3	0.588947
2	30014.7			2	29725			30014.7	29725	1.00974
3	21178.6			3	26689.9			21178.6	26689.9	0.793506
4	22307.8			4	23639.9			22307.8	23639.9	0.943652
5	17062.8			5	24474.8			17062.8	24474.8	0.697159
1	17740			1	18589.9			17740	18589.9	0.954283
2	31147.1			2	24498.4			31147.1	24498.4	1.27139
3	25577.5			3	25357.8			25577.5	25357.8	1.00867
4	26161.5			4	26701.8			26161.5	26701.8	0.979768
5	20622.1			5	31887.9			20622.1	31887.9	0.646707
1	16750.1			1	27920.4			16750.1	27920.4	0.599925
2	30174.4			2	31114.8			30174.4	31114.8	0.969775
3	19667.4			3	27121.5			19667.4	27121.5	0.725157
4	16908.2			4	26572.1			16908.2	26572.1	0.636316
5	14159.5			5	22094.7			14159.5	22094.7	0.640858
1	15748.2			1	20322.1			15748.2	20322.1	0.774929
2	29539.6			2	27301.6			29539.6	27301.6	1.08198
3	22417.3			3	30920.6			22417.3	30920.6	0.724997
4	23578.7			4	31832.9			23578.7	31832.9	0.740701
5	25306			5	33903.9			25306	33903.9	0.746404
