# Supplementary material for: Plasma-activated media inhibits epithelial-mesenchymal transition and ameliorates intestinal fibrosis through the PPARγ/TGF-β1/SMAD3 pathway
Source: PLoS One. 2025 Oct 22;20(10):e0335225. doi: 10.1371/journal.pone.0335225 (PMC12543144; doi:10.1371/journal.pone.0335225)
Supplement: S1 File — (ZIP) [file pone.0335225.s006.zip › Animal WB/WB grayscale value/v.xls]

## Sheet: Sheet1
v				gapdh
1	27579.3			1	25773.8			27579.3	25773.8	1.07005
2	31069.7			2	18477.6			31069.7	18477.6	1.68148
3	27312.3			3	17653.2			27312.3	17653.2	1.54716
4	18071.2			4	29859			18071.2	29859	0.605217
5	17667.6			5	29686.3			17667.6	29686.3	0.595143
1	24511.9			1	15361.8			24511.9	15361.8	1.59563
2	28615.7			2	11388.3			28615.7	11388.3	2.51273
3	26316.6			3	16431			26316.6	16431	1.60164
4	23003.6			4	25799.1			23003.6	25799.1	0.89164
5	26656.9			5	33169.1			26656.9	33169.1	0.803666
2
1	14701.6			1	32670.1			14701.6	32670.1	0.450001
2	28468			2	23491.1			28468	23491.1	1.21186
3	25455.7			3	23422.3			25455.7	23422.3	1.08681
4	23429.7			4	24844.9			23429.7	24844.9	0.943038
5	29549.6			5	27194.5			29549.6	27194.5	1.0866
1	22528.4			1	23934.4			22528.4	23934.4	0.941256
2	30268.4			2	14739.3			30268.4	14739.3	2.05358
3	26105.2			3	14285.5			26105.2	14285.5	1.82739
4	20509.3			4	17810.2			20509.3	17810.2	1.15155
5	21432.1			5	29472.6			21432.1	29472.6	0.727189
