# Supplementary material for: Plasma-activated media inhibits epithelial-mesenchymal transition and ameliorates intestinal fibrosis through the PPARγ/TGF-β1/SMAD3 pathway
Source: PLoS One. 2025 Oct 22;20(10):e0335225. doi: 10.1371/journal.pone.0335225 (PMC12543144; doi:10.1371/journal.pone.0335225)
Supplement: S2 File — (ZIP) [file pone.0335225.s007.zip]

Archive with 70 entries (55 files):
- Cell WB/
- Cell WB/C N/
- Cell WB/C N/COL 40S  7 4 3 6.tif
- Cell WB/C N/MAKER 1.tif
- Cell WB/C N/MAKER 2.tif
- Cell WB/C N/MAKER 4.tif
- Cell WB/C N/MAKER 5.tif
- Cell WB/C N/MAKER 6.tif
- Cell WB/C N/MARKER 3.tif
- Cell WB/C N/MARKER 7.tif
- Cell WB/C N/MARKER 8.tif
- Cell WB/C N/N 30S  5 2 1 8.tif
- Cell WB/C N/ZHENGM 6.tif
- Cell WB/C N/ZHENGMO 1.tif
- Cell WB/C N/ZHENGMO 3.tif
- Cell WB/C N/ZHENGMO 4.tif
- Cell WB/C N/ZHENGMO 5.tif
- Cell WB/C N/ZHENGMO 7.tif
- Cell WB/C N/ZHENGMO 8.tif
- Cell WB/C N/ZHENMO 2.tif
- Cell WB/C N/细胞 COL N.psd
- Cell WB/E/
- Cell WB/E/E1/
- Cell WB/E/E1/E-cadhrein 14_1s 1 hb.tif
- Cell WB/E/E1/E-cadhrein 14_1s 1.tif
- Cell WB/E/E1/E-cadhrein 14_1s 3 hb.tif
- Cell WB/E/E1/E-cadhrein 14_1s 3.tif
- Cell WB/E/E1/细胞 E.psd
- Cell WB/E/E1/细胞 E.tif
- Cell WB/E/E2/
- Cell WB/E/E2/maker.tif
- Cell WB/PPAR/
- Cell WB/PPAR/MAKER 2 PPAR.tif
- Cell WB/PPAR/MAKER-PPAR 1.tif
- Cell WB/PPAR/细胞 PPAR.psd
- Cell WB/TGF/
- Cell WB/TGF/maker2.tif
- Cell WB/TGF/图 maker1.tif
- Cell WB/TGF/细胞TGF.psd
- Cell WB/V/
- Cell WB/V/actin 1 1s hb.tif
- Cell WB/V/actin 2 0_5s hb.tif
- Cell WB/V/actin2 0_5s.tif
- Cell WB/V/vimentin 2 24_6 hb.tif
- Cell WB/V/vimentin 2 24_6s.tif
- Cell WB/V/vimentin2  14_7s.tif
- Cell WB/V/vimentin2 14_7 hb.tif
- Cell WB/V/zhengmo 1 actin.tif
- Cell WB/V/zhengmo 2 actin.tif
- Cell WB/V/zhengmo 2.tif
- Cell WB/V/细胞 Vimentin.psd
- Cell WB/a/
- Cell WB/a/A1/
- Cell WB/a/A1/maker 1.tif
- Cell WB/a/A1/tubblin 23_6s 1 hb.tif
- Cell WB/a/A1/tubblin 23_6s 1.tif
- Cell WB/a/A1/tublin 10_7s hb.tif
- Cell WB/a/A1/图 maker 2.tif
- Cell WB/a/A1/细胞A.psd
- Cell WB/a/A2/
- Cell WB/p-SMAD/
- Cell WB/p-SMAD/Smad.1/
- Cell WB/p-SMAD/Smad.1/图maker2.tif
- Cell WB/p-SMAD/Smad2/
- Cell WB/p-SMAD/Smad2/maker-samd2.tif
- Cell WB/p-SMAD/p-SMAD/
- Cell WB/p-SMAD/p-SMAD/maker4.tif
- Cell WB/p-SMAD/p-SMAD/图maker3.tif
- Cell WB/p-SMAD/细胞 SMAD.psd
- Cell WB/p-SMAD/细胞 SMAD.tif
