# Supplementary material for: Plasma-activated media inhibits epithelial-mesenchymal transition and ameliorates intestinal fibrosis through the PPARγ/TGF-β1/SMAD3 pathway
Source: PLoS One. 2025 Oct 22;20(10):e0335225. doi: 10.1371/journal.pone.0335225 (PMC12543144; doi:10.1371/journal.pone.0335225)
Supplement: S3 File — (XLSX) [file pone.0335225.s008.xlsx]

## Sheet: Sheet1
PAM	concentration(mg/L)
NO2-	NO3-	H2O2
7.78579	37.0011	229.365
5.70126	36.7186	233.062
6.28715	37.2351	233.986
Colon length(cm)
CON	DSS	L-PAM	M-PAM	H-PAM	5ASA
7	4.2	5.5	5.9	6	6.5
7	4.7	5.5	6	6.1	6.5
7	4.9	5.6	6.1	6.1	6.6
7	5	5.8	6.1	6.2	6.7
7	5.1	5.8	6	6.2	6.8
7.1	5.2	5.8	6.2	6.2	6.9
7.2	5.4	5.9	6.1	6.3	6.9
7.9	5.4	5.9	6	7	7
TNF-α	concentration(pg/L)
CON	DSS	L-PAM	M-PAM	H-PAM	5ASA
35.4762	170	116.032	81.1111	70	67.619
17.619	166.032	131.111	26.3492	79.5238	17.619
27.1429	162.857	48.5714	16.0317	61.6667	55.7143
IL-6	concentration(pg/L)
CON	DSS	L-PAM	M-PAM	H-PAM	5ASA
21.731	159.895	84.461	70.2096	46.166	23.0074
22.6425	85.2488	62.8844	52.0163	47.295	31.4494
32.0032	142.567	70.9844	60.0104	48.4256	39.9849
Weight(g)
days	CON								DSS								L-PAM								M-PAM								H-PAM								5ASA
1	23.6	24.1	24.3	24.8	23.5	24.3	23.9	24.3	23.9	23.9	23.4	24	24.5	24.5	24	24.2	24.1	23.4	23.7	24.9	24.4	23.8	23.8	24.2	24.1	23.8	23.8	24	24.1	24.7	24.4	24.4	23	24	24.6	23.9	23.3	24.5	24.1	24.5	23.7	24.1	24.8	24.5	24.3	24.2	24.2
3	23.8	24.1	24.5	24.7	23.6	24.6	24	24.3	23.6	23.7	23.2	24	24	24.2	24.1	23.9	24	23.4	23.5	24.8	24.2	23.7	23.6	24	23.9	23.8	23.6	23.7	24	24.5	24.3	24.4	23.1	23.9	24.3	23.7	23	24.4	24.1	24.3	23.6	23.9	24.3	24.5	24.3	24	24.1
5	23.9	24.3	24.7	25	23.9	24.8	24.1	24.5	23.2	23.5	23	24	23.8	23.7	23.7	23.7	23.9	23.1	23.4	24.5	24.1	23.5	23.4	23.6	23.7	23.6	23.5	23.5	23.7	24.4	24.3	24.3	23	24	24.1	23.6	23	24.3	24.1	24	23.5	23.7	24.2	24.3	24.2	24	23.8
7	24	24.5	24.8	25.2	24.1	25	24.3	24.7	23	23.3	22.7	23.5	23.4	23.2	23.3	23.2	23.6	23	23.1	24.2	23.9	23.3	23.2	23.4	23.5	23.4	23.4	23.2	23.4	24.2	24.1	24.1	23	23.7	23.9	23.4	22.9	24.2	23.9	23.8	23.3	23.5	24	24.1	24	23.8	23.6
9	24.2	24.7	25	25.4	24.2	25.2	24.7	25	22.7	23	22.5	23.3	23.2	23	23	23	23.4	22.8	23	24.1	23.7	23	23	23.1	23.3	23.2	23.2	23	23.3	24.1	23.9	23.9	22.8	23.7	23.8	23.2	22.9	24	23.8	23.6	23.1	23.5	24.1	24.1	24.2	23.9	23.6
11	24.4	24.9	25.1	25.6	24.4	25.3	24.9	25.1	22.6	22.8	22.4	23.1	23.1	22.8	22.6	22.9	23.2	22.7	23.1	24	23.5	22.7	23	23	23.3	23	23	23.1	23.5	24.1	23.7	23.8	22.8	23.7	23.9	23.3	22.9	24.2	24	23.7	23.2	23.7	24.3	24.3	24.2	23.8	24.6
13	24.6	25	25.3	25.5	25	25.6	24.9	25.3	22.6	22.9	22.5	23.1	23.1	22.8	22.6	22.9	23.4	22.7	23.1	24	23.5	22.9	23.2	23.2	23.7	23.2	22.9	23.3	23.6	24.2	23.9	23.9	23.2	24	23.9	23.4	23.3	24.6	24.2	24	23.4	23.9	24.6	24.5	24.6	23.9	23.5
15	24.9	25.2	25.5	25.7	25	25.9	25	25.6	22.3	22.5	22.1	22.7	22.8	22.4	22.3	22.5	23.1	22.4	22.9	23.9	23.2	22.7	23.1	23	23.5	23.1	22.7	23.2	23.4	24	23.7	23.7	23.1	24.1	23.8	23.3	23.4	24.6	24.3	24.2	23.6	23.9	24.9	24.4	24.5	23.7	23.5
17	25.1	25.3	25.8	25.6	25.2	25.8	24.9	25.7	21.7	22	22.2	22.7	22.4	22.2	22.1	22	23	22.3	22.9	23.8	23.1	22.5	22.9	23	23.4	22.9	22.8	23	23.2	23.9	23.7	23.5	23.2	24.2	23.8	23.3	23.6	24.6	24.3	24.2	23.8	23.8	24.7	24.7	24.6	23.9	23.2
19	25.2	25.4	25.9	25.9	25.1	26	25.4	25.6	21.7	21.9	22.3	22.9	22.2	22	21.7	22	23.4	22.5	23.2	23.7	22.9	22.5	22.7	23.4	23.6	23	23.7	23.4	23	23.7	23.7	23.2	23.8	24.8	23.7	23.2	23.6	24.7	24.4	24.5	23.8	23.9	24.8	24.8	24.9	24	23.3
21	25.2	25.4	25.9	26.1	25.5	25.8	25.5	25.9	22.4	21.9	22.1	23.4	22.4	22.4	21.7	22	23.7	22.6	23.5	23.9	24	22.9	22.9	23.7	24.5	23.9	23.7	24.4	24	23.9	24	23.7	24.9	24.6	24.8	23.8	23.7	24.7	24.3	24.9	24.8	24.3	25.5	25.8	24.8	24.2	23.4
23	25.4	25.4	25.8	26.5	25.6	25.7	25.7	26	22.5	21.7	22.7	23.8	22.9	23	22	21.7	23.8	22.7	24.5	23.6	24.8	23.2	23.4	23.7	24.4	24.1	23.8	24.3	24.3	24.4	24.5	23.7	24.9	25.7	25.5	23.9	23.8	24.7	24.5	25.2	24.8	24.9	26.1	26.2	24.5	24.4	23.7
25	25.4	25.8	25.7	26.8	25.9	25.7	26.2	26.4	22.8	22.8	23.5	23.2	22.2	23.2	22.1	21.7	23.6	22.8	25.6	23.9	25.3	23.5	23.7	23.5	24.1	23.6	25	24.4	23.5	24.6	24.5	24	25.4	25.4	25.9	24.8	23.8	25.4	25.4	25.7	25.5	25.7	26.6	26.8	25.2	24.5	23.7
27	25.5	26	25.7	27	26.2	25.4	26.2	26.1	22.4	22.4	23	22.8	20.9	22.7	21.7	21.5	23.4	22.4	26.4	24	25.3	23	23.4	23.1	24.8	23.4	24.8	25.1	22.4	24.2	24	24.3	24.6	25.3	25.5	24.7	24.5	25.2	25.1	25.9	24.9	25.3	26.8	27.7	25.8	24.5	23.7
29	25.4	25.9	25.6	27	26.5	25.8	26.5	26.4	22.5	21.8	22.3	22.7	20.5	22.5	21.5	21.3	23.4	22	26.6	23.4	25	22.5	23	23	24.8	22.6	25.3	25.6	22.6	24	23.7	24	24.4	22.2	26	25	24.5	24.9	25.1	25.5	25.3	25.6	27.3	27.6	24.8	24.2	23.4
31	25.6	26	25.7	27.2	26.4	25.7	26.6	26.7	23.3	21.6	22.4	23	20.7	22.6	22	21.7	23.9	22.9	26.2	23.5	24.7	22.8	23.4	22.9	24	22.7	25.8	25.6	22.3	23.8	23.7	24	23.9	25.7	25.9	25.5	24.8	25.2	25.4	26	25.6	26.8	25.9	27.9	25.3	23.9	23.6
33	25.9	26.4	26.3	27.2	26.7	25.5	26.5	26.9	23.5	22.2	22.8	23.4	21.5	22.9	22.3	22.4	23.8	23.4	26.6	23.8	24	22.9	23.3	23.1	24.2	23	25.5	25.1	23	24.1	24.2	24.5	23.8	25.3	26.7	25.2	25.6	25.5	25.7	26	25.8	26.8	25.1	27.8	25.6	23.7	24
35	26.2	26.4	26.8	27.5	26.7	25.9	26.7	27.2	23.5	22.4	23	23.7	21.5	22.9	22.4	22.7	23.9	23.2	26.9	24.2	24.3	23.1	23.2	23.2	24.4	23.3	25.4	25.1	23.4	24.4	24.5	24.8	24	25.5	26.3	25.6	26	25.9	26.3	26.4	26.1	26.7	25.6	27.4	26.4	24.2	24.4
36	26.3	26.4	26.8	27.4	26.8	25.9	26.8	27.3	23.4	22.4	22.6	23.8	21.5	22.7	22.2	22.6	23.7	23.2	26.8	24.5	24.2	22.9	23	23.1	24.7	23.6	25.2	25	23.1	24.4	24.7	24.6	24.2	25.4	26.1	25.8	26.1	25.2	26.2	26.2	26	26.3	25.7	27.9	26.2	24.3	24.2
DAI(Disease activity index)
days	CON								DSS								L-PAM								M-PAM								H-PAM								5ASA
1	0	0	0	0	0	0	0	0	0	0	0	0	0	0	0	0	0	0	0	0	0	0	0	0	0	0	0	0	0	0	0	0	0	0	0	0	0	0	0	0	0	0	0	0	0	0	0	0
3	0	1	0	1	1	1	1	1	4	6	4	5	6	6	5	5	3	3	5	5	3	3	4	6	4	4	2	4	4	4	3	4	3	2	4	2	3	2	2	3	3	3	4	3	2	2	3	2
5	0	1	1	0	1	1	1	0	5	5	4	4	4	5	4	5	3	5	5	6	4	5	5	6	5	5	4	6	6	5	3	5	4	4	5	4	5	3	2	3	2	6	5	5	2	5	4	3
7	1	0	1	1	0	1	1	0	4	5	5	5	6	7	5	6	4	6	6	6	5	5	4	5	6	5	5	5	6	6	5	6	5	5	6	3	5	3	2	3	4	4	6	6	3	6	4	3
9	0	1	1	1	0	1	1	0	6	5	5	5	7	7	5	6	5	5	6	5	5	6	5	5	5	6	6	6	5	5	5	6	4	6	5	3	5	3	3	3	3	4	5	5	2	6	3	3
11	1	1	1	1	0	1	1	0	5	5	6	5	7	6	5	7	4	6	6	5	6	5	5	5	5	5	5	6	5	5	6	5	4	5	5	3	5	3	2	3	3	3	5	4	2	5	2	3
13	1	0	1	1	0	1	1	0	6	5	5	2	6	5	4	6	3	5	4	5	5	4	4	5	4	3	5	4	2	4	2	4	3	2	2	2	3	2	1	3	3	2	1	4	1	4	2	2
15	1	0	1	1	0	1	1	0	9	8	9	8	7	9	7	8	4	6	4	5	6	4	5	5	6	4	5	4	5	6	6	6	4	4	5	3	4	2	4	5	3	4	2	4	5	5	5	2
17	1	1	1	1	0	1	0	1	9	8	9	7	7	9	7	8	4	6	4	5	7	5	5	4	6	4	5	4	5	6	6	6	4	4	5	5	4	4	4	5	5	5	4	4	5	5	5	2
19	1	1	0	1	0	1	0	1	9	7	8	5	6	10	6	7	4	6	4	5	6	5	5	4	6	4	4	5	5	5	5	6	4	4	4	5	4	4	3	4	5	5	4	4	5	4	5	4
21	1	1	0	1	0	1	0	1	6	7	7	5	6	7	6	6	4	6	4	5	5	5	5	4	5	3	4	5	4	6	5	5	4	4	4	4	4	4	2	2	5	4	2	2	5	4	5	4
23	0	0	1	1	0	1	0	1	6	6	5	4	7	6	6	7	5	6	4	6	4	5	5	6	5	5	4	5	4	5	4	5	4	4	4	4	4	4	2	1	4	4	1	1	4	4	5	4
25	0	0	1	1	0	1	0	1	5	5	5	5	7	6	7	7	5	6	4	5	4	5	4	5	4	4	4	4	5	4	4	5	3	2	2	4	2	4	1	1	4	4	1	1	4	4	2	4
27	0	0	1	1	0	1	0	1	8	7	6	6	9	7	8	7	6	6	5	6	5	7	5	5	5	6	5	4	7	6	5	4	4	4	2	5	4	4	5	4	5	4	2	2	4	4	5	5
29	0	0	1	0	0	1	0	1	7	7	6	8	8	8	9	8	7	8	6	8	5	8	5	6	6	8	6	5	8	7	6	6	5	7	5	5	5	4	5	5	6	5	5	5	5	4	5	6
31	0	0	1	0	0	1	0	0	6	7	5	6	7	8	8	8	6	7	6	8	5	6	5	7	6	6	5	4	7	7	6	5	4	4	4	5	5	3	4	4	5	4	4	4	5	5	5	5
33	0	0	1	0	0	1	0	0	5	7	4	5	7	7	6	7	6	5	5	6	5	6	5	5	5	6	4	4	5	6	5	4	4	4	4	4	4	4	4	3	4	4	4	3	3	4	4	4
35	0	0	1	1	0	1	0	0	5	7	5	5	6	6	6	6	5	4	4	4	1	5	5	5	4	5	4	1	2	5	4	4	4	1	4	1	3	3	3	3	4	1	4	1	1	1	4	4
36	0	0	1	1	0	1	0	0	5	6	2	4	7	6	6	6	5	4	1	4	1	5	4	5	3	4	4	1	2	5	1	2	4	1	4	1	1	1	1	1	4	1	1	1	1	1	4	4
Colon Histological score
CON	DSS	L-PAM	M-PAM	H-PAM	5ASA
1	5.33333	3.66667	3.33333	2.33333	3.66667
0.666667	5	4.33333	4.33333	2.33333	3.33333
0.666667	5.66667	5	3.66667	4.66667	2.66667
0.333333	4.66667	6.33333	3	3.33333	3.33333
1	7	5	3	3.66667	2.66667
Masson-positive area(%)
CON	DSS	L-PAM	M-PAM	H-PAM	5ASA
1.05733	5.81667	4.10667	3.86667	3.49333	3.96
1.21933	6.10667	5.35667	3.94667	3.88	3.83667
1.312	4.24667	6.07333	5.11667	2.88	3.13667
1.21567	5.35667	3.22	4.34333	2.30667	2.04
1.48467	5.85333	4.58333	3.69333	2.40333	3.69667
E-cadherin		mRNA
CON	DSS	L-PAM	M-PAM	H-PAM
0.890164	0.163081	0.188463	0.18172	0.7258
1.09129	0.160316	0.195767	0.18453	0.715851
1.01854	0.139325	0.158662	0.165345	0.659157
N-cadherin		mRNA
CON	DSS	L-PAM	M-PAM	H-PAM
1.05015	16.0376	5.92359	3.79853	3.97181
0.931284	16.919	6.97643	4.57285	3.32897
1.01856	17.6014	5.36459	3.3708	4.23445
Vimentin		mRNA
CON	DSS	L-PAM	M-PAM	H-PAM
0.900158	4.13172	4.15214	3.83538	1.17314
0.940272	3.99129	4.5299	3.62791	0.985175
1.15957	4.00084	3.68357	3.54963	1.20183
COL1A1		mRNA
CON	DSS	L-PAM	M-PAM	H-PAM	5ASA
0.890034	5.95845	5.59708	4.34801	1.79798	1.59445
0.840135	6.53502	5.75434	3.95149	1.81119	1.70968
1.26983	7.70275	6.56778	3.21483	2.19565	2.0475
a-SMA		mRNA
CON	DSS	L-PAM	M-PAM	H-PAM	5ASA
1.23012	19.1028	6.69884	3.56495	2.40231	1.31801
0.900285	16.5808	8.14732	6.96438	2.79554	1.68298
0.869593	16.3915	16.2774	6.57398	2.45304	1.57612
E-cadherin		protein
CON	DSS	L-PAM	M-PAM	H-PAM
0.902395	0.166295	0.189076	0.337753	0.622405
1.17921	0.272815	0.341551	0.644923	0.741756
1.18078	0.246941	0.226511	0.425368	0.694418
0.825173	0.280031	0.305605	0.398248	0.574954
0.978679	0.214849	0.301943	0.475333	0.692594
0.933762	0.192466	0.280461	0.496142	0.695476
N-cadherin		protein
CON	DSS	L-PAM	M-PAM	H-PAM
0.788799	4.71325	3.5055	1.97172	1.41929
0.871083	4.06129	2.9111	2.07008	1.0771
1.30651	3.53524	2.98577	2.19665	1.19725
1.01245	3.82514	3.193	1.98328	1.03199
0.99013	2.8118	2.00184	1.0726	0.790623
1.03103	2.72969	2.22238	1.41962	0.787648
Vimentin		protein
CON	DSS	L-PAM	M-PAM	H-PAM
1.07005	1.68148	1.54716	0.605217	0.595143
1.59563	2.51273	1.60164	0.89164	0.803666
0.450001	1.21186	1.08681	0.943038	1.0866
0.884313	2.05358	1.82739	1.15155	0.727189
COL1A1		protein
CON	DSS	L-PAM	M-PAM	H-PAM	5ASA
0.540011	5.18968	1.61863	3.00023	2.12509	1.17676
1.54048	1.92123	0.882344	1.80179	1.62815	1.07504
1.66133	3.08307	2.71149	3.68264	1.72333	0.573273
1.1141	3.03362	1.85757	1.27406	1.08504	0.457326
0.864401	4.23537	2.84775	5.57037	0.736262	0.693872
a-SMA		protein
CON	DSS	L-PAM	M-PAM	H-PAM	5ASA
0.912114	1.16674	0.842777	0.830246	0.798374	0.715147
1.21605	1.82206	1.21469	0.864926	0.722751	0.626457
0.83801	1.55267	0.790677	0.55898	0.506772	0.519172
1.13061	1.28327	1.03736	0.766145	0.721647	0.709775
PPARγ		protein
CON	DSS	L-PAM	M-PAM	H-PAM
1.02728	0.762322	0.946735	0.906098	0.847278
1.09626	0.647742	1.03606	1.04266	0.974106
1.08095	0.576607	0.686539	0.972716	1.23793
0.745511	0.469959	0.716224	0.946747	1.10448
TGF-β1		protein
CON	DSS	L-PAM	M-PAM	H-PAM
0.775124	1.71449	1.34733	1.60227	1.18374
1.25595	1.3323	1.05699	1.02671	0.67769
0.828131	1.46138	1.15246	1.01127	1.01849
1.1408	1.24826	0.836417	0.854535	0.861114
p-SMAD/SMAD3		protein
CON	DSS	L-PAM	M-PAM	H-PAM
0.819691	2.41814	1.44471	0.421202	0.385334
1.01245	1.33507	1.26178	0.398438	0.27019
1.02907	1.25228	0.747799	0.257414	0.257039
Cell
TGF-β1	Cell viability
0	2	4	6	8	10	12	ng/mL
0.986759	1.02098	0.925647	1.01487	0.978203	1.32165	1.3461
0.914647	0.906091	0.925647	0.855979	0.86209	1.23365	1.25688
0.987981	0.903646	0.888979	0.858423	0.931758	1.25199	1.34977
0.946425	0.870646	0.92198	0.882868	0.871868	1.26543	1.28988
1.04909	0.892646	1.0002	0.968425	0.890202	1.10898	1.15787
1.11509	1.09921	1.05154	0.940314	1.02587	1.31554	1.35221
PAM	Cell viability
0	2%	4%	6%	8%	10%
0.959265	0.910567	0.919755	0.900459	0.792037	0.780092
0.97856	0.89219	0.854518	0.809495	0.735069	0.709342
0.942726	0.998775	0.818683	0.818683	0.778254	0.775498
Cell viability
CON	TGF-β1	2%PAM	4%PAM	6%PAM
0.99601	1.45331	0.889465	0.916999	0.860734
0.997207	1.44254	0.97087	0.884677	0.881085
1.00678	1.46768	0.864326	0.893057	0.89186
Healing
CON	TGF-β1	2%PAM	4%PAM	6%PAM
0.274224	0.57085	0.463553	0.42879	0.31984
0.27177	0.537608	0.504006	0.450769	0.240058
0.223867	0.563386	0.485625	0.426727	0.346398
E-cadherin		mRNA
CON	TGF-β1	3%PAM	4.5%PAM	6%PAM
0.970043	0.076732	0.114767	0.356618	0.715883
1.02064	0.0821406	0.122722	0.294531	0.758998
1.00932	0.0947255	0.125612	0.36467	0.764553
N-cadherin		mRNA
CON	TGF-β1	3%PAM	4.5%PAM	6%PAM
1.01235	4.76913	2.25048	2.21972	2.26699
0.998765	4.39569	2.10239	1.94317	2.3434
1.00457	3.71775	1.85033	2.12356	2.2673
0.987654	4.17118	2.41191	2.32244	2.49645
1.00123	4.79796	2.51152	2.03436	2.54666
0.995432	4.64976	2.14615	1.98899	2.68541
1.00988	4.23287	2.24457	2.00873	2.67541
0.990123	3.95813	2.19698	2.26915	2.42113
1.00654	4.9038	2.64704	2.8734	2.6583
0.993457	4.80482	2.32898	2.71866	2.85861
Vimentin		mRNA
CON	TGF-β1	3%PAM	4.5%PAM	6%PAM
1.2013	1.93949	1.37674	1.1952	1.11416
1.09873	2.23019	1.37497	1.17655	0.953101
0.699978	2.01637	1.44255	1.24558	1.13908
COL1A1		mRNA
CON	TGF-β1	3%PAM	4.5%PAM	6%PAM
1.09122	2.1456	0.817904	0.641458	0.933383
0.996083	3.31116	1.34722	0.868843	1.01485
0.912697	2.7978	1.20676	0.760723	0.836352
a-SMA		mRNA
CON	TGF-β1	3%PAM	4.5%PAM	6%PAM
1.01235	261.5	123.432	13.4313	0.920431
0.998765	211.189	64.4372	8.42775	0.878607
1.00457	173.658	94.3705	14.0421	1.0029
0.987654	164.907	87.3959	12.2185	0.932328
1.00123	168.21	83.932	13.4116	0.917485
0.995432	236.76	118.866	13.1107	1.00248
E-cadherin		protein
CON	TGF-β1	3%PAM	4.5%PAM	6%PAM
0.924173	0.723577	0.792501	0.55814	0.822617
0.989567	0.676199	0.791476	0.618718	1.1496
0.856543	0.389367	0.792646	0.633056	0.699572
1.22972	0.35178	0.731135	0.490737	0.642116
N-cadherin		protein
CON	TGF-β1	3%PAM	4.5%PAM	6%PAM
1.09139	2.49576	1.93895	1.35116	1.34712
1.03678	1.92662	2.05545	1.06722	1.27773
0.871825	3.39861	2.8257	1.83807	1.79074
Vimentin		protein
CON	TGF-β1	3%PAM	4.5%PAM	6%PAM
1.0711	3.37347	2.45479	1.56317	1.01443
1.01624	4.08438	3.5052	2.72059	2.08385
0.912665	9.13826	7.20608	5.32883	4.3697
COL1A1		protein
CON	TGF-β1	3%PAM	4.5%PAM	6%PAM
1.20457	2.20507	2.17469	1.16512	1.35219
0.834563	2.49074	1.81697	1.16036	1.25079
1.13456	3.13218	2.20899	1.7197	2.09836
0.826305	2.72452	2.52753	1.53948	1.99017
a-SMA		protein
CON	TGF-β1	2%PAM	4%PAM	6%PAM
0.989363	2.16165	1.42834	1.04473	0.701084
1.10705	1.37316	0.579435	0.56944	0.595549
0.903584	2.20157	1.34883	1.00965	1.26446
PPARγ		protein
CON	TGF-β1	3%PAM	4.5%PAM	6%PAM
1.01722	0.809463	0.712761	0.892848	0.90199
0.897107	0.779093	0.689989	0.796361	0.911676
0.980547	0.669677	0.619274	0.704756	0.887072
0.997049	0.685603	0.503739	0.779921	0.790476
TGF-β1		protein
CON	TGF-β1	3%PAM	4.5%PAM	6%PAM
1.08143	1.19358	1.11987	0.953577	0.933226
1.06737	1.23252	1.16126	1.10696	1.04532
0.851197	1.44862	1.13158	0.947957	1.15403
p-SMAD/SMAD3		protein
CON	TGF-β1	3%PAM	4.5%PAM	6%PAM
1.18115	1.46842	1.40558	0.9189	0.476262
1.03636	1.73128	0.930885	0.938764	0.482468
0.959121	1.40976	1.43086	1.10093	0.873585
0.823365	1.52002	1.22261	1.33672	0.469522
Cell	GW9662
Cell viability
CON	TGF-β1	6%PAM	GW9662
1.21316	3.14474	1.05526	2.94298
0.944737	3.3693	0.92193	2.85175
0.955263	3.73421	0.87807	2.9886
0.930702	3.74474	0.920175	3.00614
0.946491	3.80439	0.920175	2.91316
1.00965	4.70789	0.979825	3.07982
Healing
CON	TGF-β1	6%PAM	GW9662
0.170613	0.509475	0.238588	0.361147
0.0802515	0.394501	0.165502	0.36791
0.203736	0.484525	0.262012	0.422414
E-cadherin		mRNA
CONTROL	MODEL	6%PAM	6%PAM+GW9662
1.10119	0.157083	0.797978	0.403175
1.17643	0.154583	0.592041	0.35233
0.722376	0.158892	0.628153	0.366249
N-cadherin		mRNA
CON	TGF-β1	6%PAM	GW9662
1.23113	4.39953	2.52684	3.95298
1.04461	4.20247	2.26581	4.54897
0.724257	4.53768	2.3089	4.45057
Vimentin		mRNA
CON	TGF-β1	6%PAM	GW9662
1.03118	1.36346	1.08587	1.38953
0.964991	1.34565	1.07416	1.53292
1.00382	1.31939	0.973983	1.26894
COL1A1		mRNA
CON	TGF-β1	6%PAM	GW9662
1.05023	2.16514	0.883666	1.60659
0.972759	2.24324	0.915472	1.79453
0.977006	1.7513	0.804594	1.43846
a-SMA		mRNA
CON	TGF-β1	6%PAM	GW9662
0.922756	17.4212	1.58906	10.6369
0.942087	17.3256	1.42137	9.91437
1.13516	16.5286	1.12283	8.31437
E-cadherin		protein
CON	TGF-β1	6%PAM	GW9662
1.1812	0.462771	0.853179	0.653354
1.16749	0.564902	1.07708	0.742905
0.863487	0.552917	0.827751	0.803295
0.787818	0.495098	0.763259	0.678944
N-cadherin		protein
CON	TGF-β1	6%PAM	GW9662
1.14173	2.27757	1.47525	1.83832
1.07679	1.99443	1.47468	1.95156
1.09384	2.45098	1.82291	2.37742
0.687638	2.5611	1.99411	2.35899
Vimentin		protein
CON	TGF-β1	6%PAM	GW9662
1.23126	1.89851	0.693337	1.77395
1.0679	1.36273	0.390488	1.22746
0.863496	1.45863	0.352671	1.12204
0.837351	1.86801	0.427794	1.26768
COL1A1		protein
CON	TGF-β1	6%PAM	GW9662
1.26123	3.00645	1.58996	2.07981
1.04679	2.71965	2.01767	2.75152
0.832468	2.4094	1.53348	1.92358
0.860468	2.69964	1.69929	2.32541
a-SMA		protein
CON	TGF-β1	6%PAM	GW9662
1.14194	1.67731	0.687845	1.15212
0.904641	1.49702	0.942711	1.47621
0.953422	1.59619	1.17312	1.90504
TGF-β1		protein
CON	TGF-β1	6%PAM	GW9662
1.2919	1.50015	0.889311	1.16361
0.916693	1.48464	0.711817	1.00025
0.791403	1.54002	0.883932	1.21807
p-SMAD/SMAD3		protein
CON	TGF-β1	6%PAM	GW9662
1.14098	2.65112	0.700545	2.48717
1.02663	3.26808	0.9323	2.91934
0.832387	1.85943	0.403793	1.27623
