# Supplementary material for: Plasma-activated media inhibits epithelial-mesenchymal transition and ameliorates intestinal fibrosis through the PPARγ/TGF-β1/SMAD3 pathway
Source: PLoS One. 2025 Oct 22;20(10):e0335225. doi: 10.1371/journal.pone.0335225 (PMC12543144; doi:10.1371/journal.pone.0335225)
Supplement: S4 File — (ZIP) [file pone.0335225.s009.zip]

Archive with 54 entries (28 files):
- Original data of scratches/Panel 3.xlsx
- Original data of scratches/Panel 3. inhibitor.xlsx
- Original data of scratches/Panel 2.xlsx
- Original data of scratches/Panel 2. inhibitor.xlsx
- Original data of scratches/Panel 1.xlsx
- Original data of scratches/Panel 1. inhibitor.xlsx
- Original data of scratches/
- Response experiment PCR/8.15.2/V.xls
- Response experiment PCR/8.15.2/
- Response experiment PCR/8.15.1/COL.xls
- Response experiment PCR/8.15.1/
- Response experiment PCR/8.14.3/N.xls
- Response experiment PCR/8.14.3/
- Response experiment PCR/8.14.2/E.xls
- Response experiment PCR/8.14.2/
- Response experiment PCR/8.14.1/A.xls
- Response experiment PCR/8.14.1/
- Response experiment PCR/
- Cell PCR/2024.7.5.1/
- Cell PCR/2024.7.8/
- Cell PCR/2024.7.6.5/V COL E A.xls
- Cell PCR/2024.7.6.5/
- Cell PCR/2024.7.6.4/V COL E A.xls
- Cell PCR/2024.7.6.4/
- Cell PCR/2024.7.6.3/N.xls
- Cell PCR/2024.7.6.3/
- Cell PCR/2024.7.6.2/E A N.xls
- Cell PCR/2024.7.6.2/
- Cell PCR/2024.7.6.1/V col E A.xls
- Cell PCR/2024.7.6.1/
- Cell PCR/2024.7.5.3/V COL E A.xls
- Cell PCR/2024.7.5.3/
- Cell PCR/2024.7.5.2/V COL E A.xls
- Cell PCR/
- Cell PCR/2024.6.30/
- Cell PCR/2024.6.30/N A.xls
- Cell PCR/2024.7.8/N.xls
- Cell PCR/2024.7.5.1/V COL.xls
- Cell PCR/2024.7.5.2/
- Animal PCR/
- Animal PCR/10.18.col/
- Animal PCR/10.18.col/Untitled_data.xls
- Animal PCR/10.19.E/
- Animal PCR/10.19.E/Untitled_data.xls
- Animal PCR/10.20.col/
- Animal PCR/10.20.col/Untitled_data.xls
- Animal PCR/N-10.22/
- Animal PCR/N-10.22/Untitled_data.xls
- Animal PCR/V-10.23/
- Animal PCR/V-10.23/v.PCR.xls
- Animal PCR/a-10.21/
- Animal PCR/a-10.21/Untitled_data.xls
- Animal PCR/a-10.21.1/
- Animal PCR/a-10.21.1/Untitled_data.xls
