# Supplementary material for: Plasma-activated media inhibits epithelial-mesenchymal transition and ameliorates intestinal fibrosis through the PPARγ/TGF-β1/SMAD3 pathway
Source: PLoS One. 2025 Oct 22;20(10):e0335225. doi: 10.1371/journal.pone.0335225 (PMC12543144; doi:10.1371/journal.pone.0335225)
Supplement: S4 File — (ZIP) [file pone.0335225.s009.zip › Original data of scratches/Panel 3.xlsx]

## Sheet: Sheet1
0									24h								0	24h
1389656	143.196	0	255	198993585	198993585				1138311	161.982	0	255	184386420	184386420			1389656	1138311	0.180869	k
1618929	143.912	0	255	232982790	232982790				1232702	156.594	0	255	193033215	193033215			1618929	1232702	0.238569
2211677	154.427	0	255	341542665	341542665				1564706	149.659	0	255	234171855	234171855			2211677	1564706	0.292525
1325707	143.665	0	255	190457715	190457715				1082432	152.504	0	255	165075015	165075015			1325707	1082432	0.183506
1481759	159.838	0	255	236841450	236841450				584214	177.592	0	255	103751850	103751850			1481759	584214	0.605729	mo
1625906	159.29	0	255	258990240	258990240				731877	167.899	0	255	122881695	122881695			1625906	731877	0.549865
1496239	157.431	0	255	235554975	235554975				642600	160.293	0	255	103004190	103004190			1496239	642600	0.570523
1339613	144.278	0	255	193276485	193276485				633068	165.907	0	255	105030165	105030165			1339613	633068	0.527425
1559059	165.668	0	255	258286950	258286950				793190	168.674	0	255	133790850	133790850			1559059	793190	0.491238	3%pam
1501851	141.969	0	255	213216210	213216210				815924	160.044	0	255	130583460	130583460			1501851	815924	0.456721
1054176	142.803	0	255	150539760	150539760				561585	173.916	0	255	97668825	97668825			1054176	561585	0.467276
2367391	158.59	0	255	375444405	375444405				1119152	144.765	0	255	162013995	162013995			2367391	1119152	0.527264
																	1368081	753913	0.448927	4.5%pam
1368081	143.289	0	255	196030485	196030485				753913	160.116	0	255	120713175	120713175			1652961	914713	0.446622
1652961	144.019	0	255	238057035	238057035				914713	144.764	0	255	132417420	132417420			2257411	1382898	0.387396
2257411	143.155	0	255	323160480	323160480				1382898	154.739	0	255	213987585	213987585			2393679	1378847	0.423963
2393679	140.048	0	255	335230905	335230905				1378847	137.247	0	255	189242895	189242895
1584477	160.561	0	255	254404830	254404830				983525	154.021	0	255	151483770	151483770			1584477	983525	0.379275	6%pam
1717432	150.227	0	255	258004410	258004410				1187068	138.663	0	255	164601990	164601990			1717432	1187068	0.308812
1172946	142.097	0	255	166672080	166672080				769562	158.943	0	255	122316360	122316360			1172946	769562	0.343907
2311255	142.084	0	255	328391550	328391550				1493996	138.403	0	255	206773890	206773890			2311255	1493996	0.3536

## Sheet: Sheet2
			Control	Model	3%PAM	4.5%PAM	6%PAM
		shangce	0.180869	0.605729	0.491238	0.448927	0.379275
		xaice	0.238569	0.549865	0.456721	0.446622	0.308812
		zuoce	0.292525	0.570523	0.467276	0.387396	0.343907
		youce	0.183506	0.527425	0.527264	0.423963	0.3536
		mean	0.223867	0.563386	0.485625	0.426727	0.346398
