# Supplementary material for: Plasma-activated media inhibits epithelial-mesenchymal transition and ameliorates intestinal fibrosis through the PPARγ/TGF-β1/SMAD3 pathway
Source: PLoS One. 2025 Oct 22;20(10):e0335225. doi: 10.1371/journal.pone.0335225 (PMC12543144; doi:10.1371/journal.pone.0335225)
Supplement: S4 File — (ZIP) [file pone.0335225.s009.zip › Original data of scratches/Panel 3. inhibitor.xlsx]

## Sheet: Sheet1
板3
0									24h							0	24h
1688995	157.781	0	255	266491065	266491065				846585	163.022	0	255	138012120	138012120		1688995	846585	0.498764
1269326	177.146	0	255	224855940	224855940				684637	157.747	0	255	107999640	107999640		1269326	684637	0.460629
1583535	161.254	0	255	255351900	255351900				813513	170.699	0	255	138865860	138865860		1583535	813513	0.486268
2109408	144.265	0	255	304313175	304313175				1070655	165.6	0	255	177299970	177299970		2109408	1070655	0.492438
1217441	169.877	0	255	206814945	206814945				865285	159.899	0	255	138357900	138357900		1217441	865285	0.289259
1038463	166.191	0	255	172582980	172582980				766445	177.822	0	255	136291125	136291125		1038463	766445	0.261943
1585406	164.798	0	255	261271470	261271470				1151420	161.03	0	255	185413050	185413050		1585406	1151420	0.273738
1582367	164.27	0	255	259935525	259935525				1229329	161.152	0	255	198108990	198108990		1582367	1229329	0.223108
1610690	161.261	0	255	259741725	259741725				933446	175.984	0	255	164271510	164271510		1610690	933446	0.420468
1718430	159.84	0	255	274674270	274674270				997108	159.279	0	255	158818590	158818590		1718430	997108	0.419756
1625368	162.563	0	255	264225390	264225390				959413	167.492	0	255	160694370	160694370		1625368	959413	0.409726
1337613	144.078	0	255	193276485	193276485				749457	158.772	0	255	118992435	118992435		1337613	749457	0.439706

## Sheet: Sheet2
	Control	Model	6%PAM	6%PAM+GW9662
	0.131259	0.498764	0.289259	0.420468
	0.277832	0.460629	0.261943	0.419756
	0.23038	0.486268	0.273738	0.409726
	0.175474	0.492438	0.223108	0.439706
mean	0.203736	0.484525	0.262012	0.422414
