# Supplementary material for: Plasma-activated media inhibits epithelial-mesenchymal transition and ameliorates intestinal fibrosis through the PPARγ/TGF-β1/SMAD3 pathway
Source: PLoS One. 2025 Oct 22;20(10):e0335225. doi: 10.1371/journal.pone.0335225 (PMC12543144; doi:10.1371/journal.pone.0335225)
Supplement: S4 File — (ZIP) [file pone.0335225.s009.zip › Original data of scratches/Panel 2.xlsx]

## Sheet: Sheet1
板2
0h									24h							0	24h
1499379	161.335	0	255	241901670	241901670				999974	162.039	0	255	162034905	162034905		1499379	999974	0.333075		con
1652303	159.834	0	255	264094575	264094575				1155171	150.063	0	255	173347980	173347980		1652303	1155171	0.300872
1351480	126.626	0	255	171132030	171132030				1075134	163.859	0	255	176170320	176170320		1351480	1075134	0.204477
1143353	156.653	0	255	179110215	179110215				859052	145.58	0	255	125061180	125061180		1143353	859052	0.248655
																1638770	700921	0.572288		mo
1638770	144.709	0	255	237145410	237145410				700921	173.804	0	255	121822935	121822935		1652743	787995	0.52322
1652743	158.888	0	255	262600275	262600275				787995	155.577	0	255	122593800	122593800		1847145	847831	0.541005
1847145	146.8	0	255	271160370	271160370				847831	161.24	0	255	136703970	136703970		1985266	964997	0.513921
1985266	189.381	0	255	375972510	375972510				964997	143.644	0	255	138615705	138615705
																1433386	686169	0.521295		3%pam
1433386	151.376	0	255	216980265	216980265				686169	176.852	0	255	121350675	121350675		1742423	862489	0.505006
1742423	159.544	0	255	277992585	277992585				862489	156.773	0	255	135215280	135215280		1803496	914743	0.492795
1803496	145.129	0	255	261740160	261740160				914743	177.567	0	255	162428370	162428370		1879534	945543	0.496927
1879534	161.653	0	255	303831735	303831735				945543	156.118	0	255	147615930	147615930
																1511610	783436	0.481721		4.5%pam
1511610	158.959	0	255	240284460	240284460				783436	168.692	0	255	132159360	132159360		1553733	877567	0.435188
1553733	143.604	0	255	223122960	223122960				877567	166.096	0	255	145760805	145760805		1833465	973932	0.468803
1833465	159.256	0	255	291989790	291989790				973932	164.541	0	255	160251435	160251435		1495330	871235	0.417363
1495330	143.927	0	255	215218725	215218725				871235	174.315	0	255	151869330	151869330
																1411301	892221	0.367802		6%pam
1411301	163.18	0	255	230295600	230295600				892221	178.498	0	255	159259230	159259230		1618472	1108722	0.314958
1618472	143.419	0	255	232119105	232119105				1108722	171.372	0	255	190004070	190004070		1154917	984572	0.147495
1154917	159.23	0	255	183897840	183897840				984572	140.6	0	255	138431085	138431085		1163299	1012097	0.129977
1163299	142.925	0	255	166264845	166264845				1012097	158.751	0	255	160512810	160512810

## Sheet: Sheet2
	板2
		control	model	3%PAM	4.5%PAM	6%PAM
	shangce	0.333075	0.572288	0.521295	0.481721	0.367802
	xaice	0.300872	0.52322	0.505006	0.435188	0.314958
	zuoce	0.204477	0.541005	0.492795	0.468803	0.147495
	youce	0.248655	0.513921	0.496927	0.417363	0.129977
	mean	0.27177	0.537608	0.504006	0.450769	0.240058
