# Supplementary material for: Plasma-activated media inhibits epithelial-mesenchymal transition and ameliorates intestinal fibrosis through the PPARγ/TGF-β1/SMAD3 pathway
Source: PLoS One. 2025 Oct 22;20(10):e0335225. doi: 10.1371/journal.pone.0335225 (PMC12543144; doi:10.1371/journal.pone.0335225)
Supplement: S4 File — (ZIP) [file pone.0335225.s009.zip › Original data of scratches/Panel 2. inhibitor.xlsx]

## Sheet: Sheet1
板2
0										24h
1113451	168.69	0	255	187827900	187827900					1050351	181.29	0	255	190417935	190417935		1113451	1050351	0.0566707
1138804	159.636	0	255	181794600	181794600					1040351	181.29	0	255	190417935	190417935		1138804	1040351	0.086453
1091271	161.135	0	255	175841625	175841625					985817	143.815	0	255	141774900	141774900		1091271	985817	0.0966341
1594277	167.363	0	255	266823330	266823330					1464745	158.777	0	255	232567905	232567905		1594277	1464745	0.0812481
																	993381	657796	0.337821
993381	165.661	0	255	164564250	164564250					657796	161.302	0	255	106103970	106103970		1477494	853763	0.422155
1477494	159.927	0	255	236291670	236291670					853763	171.105	0	255	146083125	146083125		1834209	975962	0.467911
1834209	165.171	0	255	302958105	302958105					975962	177.602	0	255	173332935	173332935		1586804	1031239	0.350116
1586804	165.282	0	255	262270305	262270305					1031239	162.984	0	255	168075345	168075345
																	1149554	1041239	0.0942235
1149554	173.018	0	255	198893115	198893115					1041239	162.984	0	255	168075345	168075345		1370497	955444	0.302849
1370497	147.798	0	255	202556700	202556700					955444	165.754	0	255	158368515	158368515		1567446	1353150	0.136717
1567446	171.433	0	255	268711860	268711860					1353150	174.208	0	255	235730160	235730160		1577153	1374932	0.128219
1577153	146.739	0	255	224023620	224023620					1374932	156.325	0	255	214936440	214936440
1112204	144.639	0	255	160867770	160867770					675896	163.846	0	255	110743185	110743185		1112204	675896	0.392291
1163938	161.066	0	255	187470900	187470900					651542	159.407	0	255	103860225	103860225		1163938	651542	0.440226
1929823	169.637	0	255	327369765	327369765					1285771	162.853	0	255	190391465	190391465		1929823	1285771	0.333736
2106834	164.651	0	255	346891800	346891800					1463440	177.752	0	255	260129835	260129835		2106834	1463440	0.305384

## Sheet: Sheet2
	板2
		Control	Model	6%PAM	6%PAM+GW9662
		0.0566707	0.337821	0.0942235	0.392291
		0.086453	0.422155	0.302849	0.440226
		0.0966341	0.467911	0.136717	0.333736
		0.0812481	0.350116	0.128219	0.305384
	mean	0.0802515	0.394501	0.165502	0.36791
