# Supplementary material for: Plasma-activated media inhibits epithelial-mesenchymal transition and ameliorates intestinal fibrosis through the PPARγ/TGF-β1/SMAD3 pathway
Source: PLoS One. 2025 Oct 22;20(10):e0335225. doi: 10.1371/journal.pone.0335225 (PMC12543144; doi:10.1371/journal.pone.0335225)
Supplement: S4 File — (ZIP) [file pone.0335225.s009.zip › Original data of scratches/Panel 1.xlsx]

## Sheet: Sheet1
0h								24h							板1
1146227	159.202	0	255	182481825	182481825			792200	171.172	0	255	135602625	135602625			con
1501895	144.581	0	255	217146015	217146015			1100190	168.394	0	255	185265405	185265405		shangce	1146227	792200	0.308863
1896095	142.492	0	255	270178365	270178365			1373922	160.977	0	255	221169660	221169660		xaicce	1501895	1100190	0.267465
1762913	141.328	0	255	249148515	249148515			1330695	168.336	0	255	224004240	224004240		zuoce	1896095	1373922	0.275394
															yuoce	1762913	1330695	0.245173
																mo
															shangce	1074021	408998	0.61919
1074021	169.514	0	255	182061075	182061075			408998	191.752	0	255	78426270	78426270		xaicce	1120571	476763	0.574536
1120571	188.072	0	255	210748320	210748320			476763	151.842	0	255	72392715	72392715		zuoce	1599110	708777	0.556768
1599110	160.886	0	255	257274600	257274600			708777	166.351	0	255	117905880	117905880		yuoce	1873661	875175	0.532906
1873661	144.953	0	255	271592850	271592850			875175	157.73	0	255	138041445	138041445
																3%PAM
															shangce	1622281	744878	0.540845
															xaicce	1579924	892661	0.434998
1622281	165.597	0	255	268645305	268645305			744878	161.198	0	255	120072870	120072870		zuoce	1714715	951351	0.445184
1579924	142.755	0	255	225542145	225542145			892661	131.488	0	255	117374460	117374460		yuoce	1892137	1072488	0.433187
1714715	158.673	0	255	272079390	272079390			951351	166.608	0	255	158502900	158502900
1892137	141.319	0	255	267394275	267394275			1072488	163.473	0	255	175322955	175322955
																4.5%PAM
															shangce	1407875	719734	0.48878
															xaicce	1687743	973517	0.423184
1407875	163.214	0	255	229785600	229785600			719734	169.671	0	255	122118225	122118225		zuoce	1984036	1179196	0.405658
1687743	159.529	0	255	269243790	269243790			973517	154.068	0	255	149987940	149987940		yuoce	1638056	986865	0.397539
1984036	142.661	0	255	283044135	283044135			1179196	159.304	0	255	187850850	187850850
1638056	143.624	0	255	235263765	235263765			986865	160.607	0	255	158497290	158497290			6%PAM
															shangce	1496216	998413	0.332708
															xaicce	1423698	1024120	0.280662
1496216	142.896	0	255	213802965	213802965			998413	170.117	0	255	169847340	169847340		zuoce	1707906	1040862	0.390562
1423698	143.31	0	255	204030855	204030855			1024120	192.321	0	255	196959705	196959705		yuoce	1779643	1289480	0.275428
1707906	154.342	0	255	263602170	263602170			1040862	159.579	0	255	166099350	166099350
1779643	158.371	0	255	281843850	281843850			1289480	157.761	0	255	203430075	203430075

## Sheet: Sheet2
	control	model	3%PAM	4.5%PAM	6%PAM
	0.308863	0.61919	0.540845	0.48878	0.332708
	0.267465	0.574536	0.434998	0.423184	0.280662
	0.275394	0.556768	0.445184	0.405658	0.390562
	0.245173	0.532906	0.433187	0.397539	0.275428
mean	0.274224	0.57085	0.463553	0.42879	0.31984
