# Supplementary material for: Plasma-activated media inhibits epithelial-mesenchymal transition and ameliorates intestinal fibrosis through the PPARγ/TGF-β1/SMAD3 pathway
Source: PLoS One. 2025 Oct 22;20(10):e0335225. doi: 10.1371/journal.pone.0335225 (PMC12543144; doi:10.1371/journal.pone.0335225)
Supplement: S4 File — (ZIP) [file pone.0335225.s009.zip › Original data of scratches/Panel 1. inhibitor.xlsx]

## Sheet: Sheet1
板1
0									24h							0	24h
1157733	156.129	0	255	180755220	180755220				1051142	176.329	0	255	185346750	185346750		1157733	1051142	0.0920687
997456	166.934	0	255	166509135	166509135				853587	178.304	0	255	152198280	152198280		997456	853587	0.144236
1691494	171.419	0	255	289954380	289954380				1336647	162.951	0	255	224103515	224103515		1691494	1336647	0.209783
1691327	164.652	0	255	278480655	278480655				1291558	162.38	0	255	209723220	209723220		1691327	1291558	0.236364
																1149178	630568	0.451288
1149178	172.368	0	255	198080940	198080940				630568	175.048	0	255	145389015	145389015		1262322	615790	0.512177
1262322	177.177	0	255	223654890	223654890				615790	158.004	0	255	97297545	97297545		1755448	890568	0.492683
1755448	170.626	0	255	299524785	299524785				890568	175.048	0	255	145389015	145389015		2033639	850568	0.581751
2033639	167.024	0	255	339666885	339666885				850568	175.048	0	255	145389015	145389015
																1005681	898848	0.10623
																1323686	940831	0.289234
1005681	174.745	0	255	175738095	175738095				898848	179.022	0	255	160913670	160913670		1535242	1076010	0.299127
1323686	176.352	0	255	233434905	233434905				940831	156.953	0	255	147665910	147665910		1692287	1252694	0.259763
1535242	170.709	0	255	262080330	262080330				1076010	159.772	0	255	187893180	187893180
1692287	171.127	0	255	289596360	289596360				1252694	176.828	0	255	229193570	229193570
																980004	765366	0.219017
																1316014	790345	0.39944
																1781377	960831	0.460625
980004	173.612	0	255	170140590	170140590				765366	190.55	0	255	145367930	145367930		1713967	1087503	0.365505
1316014	167.077	0	255	219875790	219875790				790345	176.235	0	255	139286100	139286100
1781377	168.708	0	255	300533055	300533055				960831	156.953	0	255	147665910	147665910
1713967	172.312	0	255	295337430	295337430				1087503	168.374	0	255	187893180	187893180

## Sheet: Sheet2
		Control	Model	6%PAM	6%PAM+GW9662
		0.0920687	0.451288	0.10623	0.219017
		0.144236	0.512177	0.289234	0.39944
		0.209783	0.492683	0.299127	0.460625
		0.236364	0.581751	0.259763	0.365505
	mean	0.170613	0.509475	0.238588	0.361147
