# Supplementary material for: Plasma-activated media inhibits epithelial-mesenchymal transition and ameliorates intestinal fibrosis through the PPARγ/TGF-β1/SMAD3 pathway
Source: PLoS One. 2025 Oct 22;20(10):e0335225. doi: 10.1371/journal.pone.0335225 (PMC12543144; doi:10.1371/journal.pone.0335225)
Supplement: S4 File — (ZIP) [file pone.0335225.s009.zip › Response experiment PCR/8.15.2/V.xls]

## Sheet: Results
Block Type	96alum
Chemistry	SYBR_GREEN
Experiment File Name	D:\Documents and Settings\INSTR-ADMIN\Desktop\YOUYI.2024\8.15
Experiment Run End Time	2024-08-15 20:30:28 PM CST
Instrument Type	sds7500
Passive Reference	ROX
Well	Sample Name	Target Name	Task	Reporter	Quencher	RQ	RQ Min	RQ Max	Cт	Cт Mean	Cт SD	ΔCт	ΔCт Mean	ΔCт SE	HK Control ΔCт Mean	HK Control ΔCт SE	ΔΔCт	Automatic Ct Threshold	Ct Threshold	Automatic Baseline	Baseline Start	Baseline End	Efficiency	Tm1	Tm2	Tm3	Comments
A1	contrl	g1	UNKNOWN	SYBR	None				14.9139	14.8795	0.0330302							TRUE	0.346281	TRUE	3	9	1	85.3967
A2	contrl	g1	UNKNOWN	SYBR	None				14.8767	14.8795	0.0330302							TRUE	0.346281	TRUE	3	9	1	85.3967
A3	contrl	g1	UNKNOWN	SYBR	None				14.848	14.8795	0.0330302							TRUE	0.346281	TRUE	3	9	1	85.5834
A4	mo	g1	UNKNOWN	SYBR	None				14.2489	14.2803	0.038169							TRUE	0.346281	TRUE	3	8	1	85.3967
A5	mo	g1	UNKNOWN	SYBR	None				14.2692	14.2803	0.038169							TRUE	0.346281	TRUE	3	8	1	85.5834
A6	mo	g1	UNKNOWN	SYBR	None				14.3228	14.2803	0.038169							TRUE	0.346281	TRUE	3	8	1	85.5834
A7	6%	g1	UNKNOWN	SYBR	None				15.1357	15.2653	0.112583							TRUE	0.346281	TRUE	3	9	1	85.5834
A8	6%	g1	UNKNOWN	SYBR	None				15.3218	15.2653	0.112583							TRUE	0.346281	TRUE	3	9	1	85.3967
A9	6%	g1	UNKNOWN	SYBR	None				15.3385	15.2653	0.112583							TRUE	0.346281	TRUE	3	9	1	85.2099
A10	6%+INF	g1	UNKNOWN	SYBR	None				14.9951	15.0265	0.0571575							TRUE	0.346281	TRUE	3	9	1	85.2099
A11	6%+INF	g1	UNKNOWN	SYBR	None				15.0925	15.0265	0.0571575							TRUE	0.346281	TRUE	3	9	1	85.0232
A12	6%+INF	g1	UNKNOWN	SYBR	None				14.992	15.0265	0.0571575							TRUE	0.346281	TRUE	3	9	1	84.8365
B1	contrl	v1	UNKNOWN	SYBR	None	1	0.940444	1.06333	16.243	16.1938	0.0443063		1.31426	0.0319063			0	TRUE	0.540171	TRUE	3	9	1	83.9028
B2	contrl	v1	UNKNOWN	SYBR	None	1	0.940444	1.06333	16.1812	16.1938	0.0443063		1.31426	0.0319063			0	TRUE	0.540171	TRUE	3	9	1	83.9028
B3	contrl	v1	UNKNOWN	SYBR	None	1	0.940444	1.06333	16.1572	16.1938	0.0443063		1.31426	0.0319063			0	TRUE	0.540171	TRUE	3	9	1	84.0895
B4	mo	v1	UNKNOWN	SYBR	None	1.36206	1.25726	1.47559	15.2116	15.1488	0.0611157		0.868474	0.0416013			-0.445786	TRUE	0.540171	TRUE	3	8	1	84.0895
B5	mo	v1	UNKNOWN	SYBR	None	1.36206	1.25726	1.47559	15.0896	15.1488	0.0611157		0.868474	0.0416013			-0.445786	TRUE	0.540171	TRUE	3	8	1	84.0895
B6	mo	v1	UNKNOWN	SYBR	None	1.36206	1.25726	1.47559	15.1452	15.1488	0.0611157		0.868474	0.0416013			-0.445786	TRUE	0.540171	TRUE	3	8	1	84.0895
B7	6%	v1	UNKNOWN	SYBR	None	1.08047	0.890576	1.31085	16.4585	16.4679	0.132612		1.2026	0.100434			-0.111658	TRUE	0.540171	TRUE	3	10	1	83.9028
B8	6%	v1	UNKNOWN	SYBR	None	1.08047	0.890576	1.31085	16.605	16.4679	0.132612		1.2026	0.100434			-0.111658	TRUE	0.540171	TRUE	3	10	1	83.9028
B9	6%	v1	UNKNOWN	SYBR	None	1.08047	0.890576	1.31085	16.3402	16.4679	0.132612		1.2026	0.100434			-0.111658	TRUE	0.540171	TRUE	3	9	1	83.716
B10	6%+INF	v1	UNKNOWN	SYBR	None	1.38731	1.26589	1.52037	15.8326	15.8685	0.0593941		0.841975	0.0475907			-0.472285	TRUE	0.540171	TRUE	3	9	1	83.716
B11	6%+INF	v1	UNKNOWN	SYBR	None	1.38731	1.26589	1.52037	15.8358	15.8685	0.0593941		0.841975	0.0475907			-0.472285	TRUE	0.540171	TRUE	3	9	1	83.5293
B12	6%+INF	v1	UNKNOWN	SYBR	None	1.38731	1.26589	1.52037	15.9371	15.8685	0.0593941		0.841975	0.0475907			-0.472285	TRUE	0.540171	TRUE	3	9	1	83.3425
C1	contrl	g2	UNKNOWN	SYBR	None	1	0.95373	1.04851	14.9476	14.9183	0.0269619		0.0387532	0.0246166			0	TRUE	0.380231	TRUE	3	9	1	85.7702
C2	contrl	g2	UNKNOWN	SYBR	None	1	0.95373	1.04851	14.9129	14.9183	0.0269619		0.0387532	0.0246166			0	TRUE	0.380231	TRUE	3	9	1	85.7702
C3	contrl	g2	UNKNOWN	SYBR	None	1	0.95373	1.04851	14.8945	14.9183	0.0269619		0.0387532	0.0246166			0	TRUE	0.380231	TRUE	3	8	1	85.7702
C4	mo	g2	UNKNOWN	SYBR	None	1.02844	0.983465	1.07548	14.2802	14.2786	0.0127672		-0.0017093	0.023237			-0.0404625	TRUE	0.380231	TRUE	3	9	1	85.9569
C5	mo	g2	UNKNOWN	SYBR	None	1.02844	0.983465	1.07548	14.2905	14.2786	0.0127672		-0.0017093	0.023237			-0.0404625	TRUE	0.380231	TRUE	3	8	1	85.9569
C6	mo	g2	UNKNOWN	SYBR	None	1.02844	0.983465	1.07548	14.2651	14.2786	0.0127672		-0.0017093	0.023237			-0.0404625	TRUE	0.380231	TRUE	3	8	1	85.9569
C7	6%	g2	UNKNOWN	SYBR	None	1.06149	0.909048	1.2395	15.3123	15.218	0.0824238		-0.0473385	0.0805575			-0.0860917	TRUE	0.380231	TRUE	3	9	1	85.7702
C8	6%	g2	UNKNOWN	SYBR	None	1.06149	0.909048	1.2395	15.1598	15.218	0.0824238		-0.0473385	0.0805575			-0.0860917	TRUE	0.380231	TRUE	3	9	1	85.7702
C9	6%	g2	UNKNOWN	SYBR	None	1.06149	0.909048	1.2395	15.1818	15.218	0.0824238		-0.0473385	0.0805575			-0.0860917	TRUE	0.380231	TRUE	3	9	1	85.5834
C10	6%+INF	g2	UNKNOWN	SYBR	None	0.954147	0.859583	1.05911	15.2005	15.133	0.0745424		0.10647	0.0542327			0.0677169	TRUE	0.380231	TRUE	3	9	1	85.3967
C11	6%+INF	g2	UNKNOWN	SYBR	None	0.954147	0.859583	1.05911	15.053	15.133	0.0745424		0.10647	0.0542327			0.0677169	TRUE	0.380231	TRUE	3	9	1	85.3967
C12	6%+INF	g2	UNKNOWN	SYBR	None	0.954147	0.859583	1.05911	15.1455	15.133	0.0745424		0.10647	0.0542327			0.0677169	TRUE	0.380231	TRUE	3	9	1	85.0232
D1	contrl	v2	UNKNOWN	SYBR	None	1	0.899449	1.11179	16.2736	16.2387	0.0894748		1.35917	0.0550658			0	TRUE	0.537108	TRUE	3	10	1	84.0895
D2	contrl	v2	UNKNOWN	SYBR	None	1	0.899449	1.11179	16.137	16.2387	0.0894748		1.35917	0.0550658			0	TRUE	0.537108	TRUE	3	9	1	84.2762
D3	contrl	v2	UNKNOWN	SYBR	None	1	0.899449	1.11179	16.3055	16.2387	0.0894748		1.35917	0.0550658			0	TRUE	0.537108	TRUE	3	9	1	84.2762
D4	mo	v2	UNKNOWN	SYBR	None	1.38553	1.30919	1.46632	15.206	15.169	0.0338352		0.888725	0.0294488			-0.470441	TRUE	0.537108	TRUE	3	8	1	84.2762
D5	mo	v2	UNKNOWN	SYBR	None	1.38553	1.30919	1.46632	15.1395	15.169	0.0338352		0.888725	0.0294488			-0.470441	TRUE	0.537108	TRUE	3	8	1	84.2762
D6	mo	v2	UNKNOWN	SYBR	None	1.38553	1.30919	1.46632	15.1616	15.169	0.0338352		0.888725	0.0294488			-0.470441	TRUE	0.537108	TRUE	3	8	1	84.2762
D7	6%	v2	UNKNOWN	SYBR	None	1.13243	0.916043	1.39992	16.312	16.4451	0.154106		1.17975	0.110187			-0.179416	TRUE	0.537108	TRUE	3	10	1	84.2762
D8	6%	v2	UNKNOWN	SYBR	None	1.13243	0.916043	1.39992	16.6139	16.4451	0.154106		1.17975	0.110187			-0.179416	TRUE	0.537108	TRUE	3	10	1	84.0895
D9	6%	v2	UNKNOWN	SYBR	None	1.13243	0.916043	1.39992	16.4093	16.4451	0.154106		1.17975	0.110187			-0.179416	TRUE	0.537108	TRUE	3	9	1	83.9028
D10	6%+INF	v2	UNKNOWN	SYBR	None	1.46183	1.31741	1.6221	15.7793	15.8379	0.0741534		0.811386	0.0540546			-0.54778	TRUE	0.537108	TRUE	3	9	1	83.9028
D11	6%+INF	v2	UNKNOWN	SYBR	None	1.46183	1.31741	1.6221	15.8132	15.8379	0.0741534		0.811386	0.0540546			-0.54778	TRUE	0.537108	TRUE	3	9	1	83.716
D12	6%+INF	v2	UNKNOWN	SYBR	None	1.46183	1.31741	1.6221	15.9213	15.8379	0.0741534		0.811386	0.0540546			-0.54778	TRUE	0.537108	TRUE	3	10	1	83.3425
E1	contrl	g3	UNKNOWN	SYBR	None	1	0.832689	1.20093	14.9174	14.7334	0.161443		-0.146189	0.0951397			0	TRUE	0.316786	TRUE	3	8	1	85.7702
E2	contrl	g3	UNKNOWN	SYBR	None	1	0.832689	1.20093	14.667	14.7334	0.161443		-0.146189	0.0951397			0	TRUE	0.316786	TRUE	3	9	1	85.9569
E3	contrl	g3	UNKNOWN	SYBR	None	1	0.832689	1.20093	14.6157	14.7334	0.161443		-0.146189	0.0951397			0	TRUE	0.316786	TRUE	3	8	1	85.9569
E4	mo	g3	UNKNOWN	SYBR	None	0.996629	0.950523	1.04497	14.1172	14.139	0.0189856		-0.141318	0.0246125			0.00487137	TRUE	0.316786	TRUE	3	8	1	85.9569
E5	mo	g3	UNKNOWN	SYBR	None	0.996629	0.950523	1.04497	14.1523	14.139	0.0189856		-0.141318	0.0246125			0.00487137	TRUE	0.316786	TRUE	3	8	1	85.9569
E6	mo	g3	UNKNOWN	SYBR	None	0.996629	0.950523	1.04497	14.1474	14.139	0.0189856		-0.141318	0.0246125			0.00487137	TRUE	0.316786	TRUE	3	9	1	85.9569
E7	6%	g3	UNKNOWN	SYBR	None	1.14579	0.988865	1.32763	14.9859	14.9228	0.0699929		-0.342536	0.0765373			-0.196347	TRUE	0.316786	TRUE	3	9	1	85.9569
E8	6%	g3	UNKNOWN	SYBR	None	1.14579	0.988865	1.32763	14.8475	14.9228	0.0699929		-0.342536	0.0765373			-0.196347	TRUE	0.316786	TRUE	3	9	1	85.7702
E9	6%	g3	UNKNOWN	SYBR	None	1.14579	0.988865	1.32763	14.9349	14.9228	0.0699929		-0.342536	0.0765373			-0.196347	TRUE	0.316786	TRUE	3	8	1	85.7702
E10	6%+INF	g3	UNKNOWN	SYBR	None	1.08812	0.958959	1.23468	14.8492	14.7585	0.0983192		-0.26803	0.0656598			-0.121841	TRUE	0.316786	TRUE	3	9	1	85.5834
E11	6%+INF	g3	UNKNOWN	SYBR	None	1.08812	0.958959	1.23468	14.7723	14.7585	0.0983192		-0.26803	0.0656598			-0.121841	TRUE	0.316786	TRUE	3	8	1	85.3967
E12	6%+INF	g3	UNKNOWN	SYBR	None	1.08812	0.958959	1.23468	14.654	14.7585	0.0983192		-0.26803	0.0656598			-0.121841	TRUE	0.316786	TRUE	3	9	1	85.0232
F1	contrl	v3	UNKNOWN	SYBR	None	1	0.963637	1.03773	15.9425	15.9466	0.00450927		1.06705	0.0192469			0	TRUE	0.477626	TRUE	3	9	1	83.9028
F2	contrl	v3	UNKNOWN	SYBR	None	1	0.963637	1.03773	15.9459	15.9466	0.00450927		1.06705	0.0192469			0	TRUE	0.477626	TRUE	3	9	1	84.0895
F3	contrl	v3	UNKNOWN	SYBR	None	1	0.963637	1.03773	15.9514	15.9466	0.00450927		1.06705	0.0192469			0	TRUE	0.477626	TRUE	3	9	1	84.0895
F4	mo	v3	UNKNOWN	SYBR	None	1.32053	1.24746	1.39788	14.9455	14.9462	0.034174		0.66593	0.0295789			-0.401121	TRUE	0.477626	TRUE	3	9	1	84.0895
F5	mo	v3	UNKNOWN	SYBR	None	1.32053	1.24746	1.39788	14.9808	14.9462	0.034174		0.66593	0.0295789			-0.401121	TRUE	0.477626	TRUE	3	8	1	84.2762
F6	mo	v3	UNKNOWN	SYBR	None	1.32053	1.24746	1.39788	14.9124	14.9462	0.034174		0.66593	0.0295789			-0.401121	TRUE	0.477626	TRUE	3	8	1	84.0895
F7	6%	v3	UNKNOWN	SYBR	None	1.12018	0.984247	1.27489	16.1574	16.1686	0.0296925		0.90332	0.0672223			-0.163731	TRUE	0.477626	TRUE	3	9	1	84.0895
F8	6%	v3	UNKNOWN	SYBR	None	1.12018	0.984247	1.27489	16.1461	16.1686	0.0296925		0.90332	0.0672223			-0.163731	TRUE	0.477626	TRUE	3	9	1	84.0895
F9	6%	v3	UNKNOWN	SYBR	None	1.12018	0.984247	1.27489	16.2023	16.1686	0.0296925		0.90332	0.0672223			-0.163731	TRUE	0.477626	TRUE	3	10	1	83.9028
F10	6%+INF	v3	UNKNOWN	SYBR	None	1.38517	1.29286	1.48407	15.6198	15.6235	0.0242009		0.596991	0.035836			-0.47006	TRUE	0.477626	TRUE	3	8	1	83.716
F11	6%+INF	v3	UNKNOWN	SYBR	None	1.38517	1.29286	1.48407	15.6494	15.6235	0.0242009		0.596991	0.035836			-0.47006	TRUE	0.477626	TRUE	3	9	1	83.5293
F12	6%+INF	v3	UNKNOWN	SYBR	None	1.38517	1.29286	1.48407	15.6014	15.6235	0.0242009		0.596991	0.035836			-0.47006	TRUE	0.477626	TRUE	3	9	1	83.3425
Analysis Type	Singleplex
Endogenous Control	g1
RQ Min/Max Confidence Level	95.0
Reference Sample	contrl

## Sheet: Sheet1
	vimentin
16.243	14.9139	1.32913	0.398008	0.402143	0.989719	1
16.1812	14.8767	1.30453	0.404853		1.00674					CONTROL	MODEL	6%PAM	6%PAM+GW9662
16.1572	14.848	1.30912	0.403567		1.00354					0.402143	0.548303	0.436674	0.558789
15.2116	14.2489	0.962675	0.513105	0.548303	0.935804	1				0.400983	0.539581	0.430718	0.614675
15.0896	14.2692	0.820396	0.566286		1.0328					0.433227	0.571594	0.421956	0.549737
15.1452	14.3228	0.822351	0.565519		1.0314
16.4585	15.1357	1.32288	0.399738	0.436674	0.915415	1
16.605	15.3218	1.28319	0.410886		0.940945
16.3402	15.3385	1.00174	0.499397		1.14364					归一化
15.8326	14.9951	0.837501	0.559612	0.558789	1.00147	1				CONTROL	MODEL	6%PAM	6%PAM+GW9662
15.8358	15.0925	0.743323	0.597362		1.06903					1	1.36346	1.08587	1.38953
15.9371	14.992	0.945101	0.519393		0.929498					1	1.34565	1.07416	1.53292
										1	1.31939	0.973983	1.26894
16.2736	14.9476	1.32605	0.398858	0.400983	0.994701	1
16.137	14.9129	1.22417	0.428044		1.06749
16.3055	14.8945	1.41102	0.376047		0.937812
15.206	14.2802	0.925712	0.526421	0.539581	0.97561	1
15.1395	14.2905	0.849067	0.555144		1.02884
15.1616	14.2651	0.896524	0.537179		0.995548
16.312	15.3123	0.999672	0.500114	0.430718	1.16112	1
16.6139	15.1598	1.4541	0.364983		0.847383
16.4093	15.1818	1.2275	0.427058		0.991501
15.7793	15.2005	0.578747	0.669545	0.614675	1.08927	1
15.8132	15.053	0.760201	0.590414		0.960531
15.9213	15.1455	0.775801	0.584064		0.950201
15.9425	14.9174	1.02507	0.491385	0.433227	1.13424	1
15.9459	14.667	1.27891	0.412106		0.951247
15.9514	14.6157	1.33573	0.39619		0.914509
14.9455	14.1172	0.828228	0.563221	0.571594	0.985351	1
14.9808	14.1523	0.828445	0.563136		0.985203
14.9124	14.1474	0.765069	0.588425		1.02945
16.1574	14.9859	1.17156	0.443942	0.421956	1.05211	1
16.1461	14.8475	1.29866	0.406505		0.963383
16.2023	14.9349	1.26736	0.41542		0.984511
15.6198	14.8492	0.770651	0.586153	0.549737	1.06624	1
15.6494	14.7723	0.877048	0.544481		0.990438
15.6014	14.654	0.947367	0.518578		0.94332

## Sheet: Sheet2
vimentin												vimentin
15.9425	14.9174	14.7334	1.20912	1.21324	-0.00411638	1.00286	1					16.243	14.9139	14.8795	1.3635	1.31426	0.0492433	0.966443	1.00031
15.9459	14.667		1.21254		-0.000703176	1.00049						16.1812	14.8767		1.30165		-0.0126063	1.00878
15.9514	14.6157		1.21806		0.00481955	0.996665						16.1572	14.848		1.27762		-0.036637	1.02572
14.9455	14.1172	14.139	0.806493		-0.406747	1.32569	1.32525					15.2116	14.2489	14.2803	0.93132		-0.38294	1.304	1.36287
14.9808	14.1523		0.841792		-0.371448	1.29365						15.0896	14.2692		0.80925		-0.50501	1.41913
14.9124	14.1474		0.773457		-0.439783	1.3564						15.1452	14.3228		0.864853		-0.449407	1.36548
16.1574	14.9859	14.9228	1.23467		0.0214326	0.985254	0.977784					16.4585	15.1357	15.2653	1.19323		-0.121025	1.08751	1.0835
16.1461	14.8475		1.22338		0.0101391	0.992997						16.605	15.3218		1.33965		0.0253884	0.982556
16.2023	14.9349		1.27952		0.0662762	0.9551						16.3402	15.3385		1.07492		-0.239338	1.18045
15.6198	14.8492	14.7585	0.861337		-0.351903	1.27624	1.27311					15.8326	14.9951	15.0265	0.806094		-0.508166	1.42224	1.38808
15.6494	14.7723		0.890854		-0.322387	1.2504						15.8358	15.0925		0.809298		-0.504962	1.41909
15.6014	14.654		0.842874		-0.370366	1.29268						15.9371	14.992		0.910532		-0.403728	1.32292
												vimentin
												16.2736	14.9476	14.9183	1.35531	1.32041	0.0349007	0.976099	1.0013
												16.137	14.9129		1.21875		-0.101665	1.07301
												16.3055	14.8945		1.38718		0.0667648	0.954777
												15.206	14.2802	14.2786	0.927365		-0.393048	1.31317	1.34746
												15.1395	14.2905		0.860927		-0.459486	1.37505
												15.1616	14.2651		0.883011		-0.437402	1.35416
												16.312	15.3123	15.218	1.09399		-0.226419	1.16993	1.07084
												16.6139	15.1598		1.39592		0.0755119	0.949005
												16.4093	15.1818		1.19135		-0.129065	1.09358
												15.7793	15.2005	15.133	0.646269		-0.674144	1.59565	1.53342
												15.8132	15.053		0.68021		-0.640203	1.55855
												15.9213	15.1455		0.788268		-0.532145	1.44608
