# Supplementary material for: Plasma-activated media inhibits epithelial-mesenchymal transition and ameliorates intestinal fibrosis through the PPARγ/TGF-β1/SMAD3 pathway
Source: PLoS One. 2025 Oct 22;20(10):e0335225. doi: 10.1371/journal.pone.0335225 (PMC12543144; doi:10.1371/journal.pone.0335225)
Supplement: S4 File — (ZIP) [file pone.0335225.s009.zip › Response experiment PCR/8.15.1/COL.xls]

## Sheet: Results
Block Type	96alum
Chemistry	SYBR_GREEN
Experiment File Name	D:\Documents and Settings\INSTR-ADMIN\Desktop\YOUYI.2024\8.15
Experiment Run End Time	2024-08-15 12:41:51 PM CST
Instrument Type	sds7500
Passive Reference	ROX
Well	Sample Name	Target Name	Task	Reporter	Quencher	RQ	RQ Min	RQ Max	Cт	Cт Mean	Cт SD	ΔCт	ΔCт Mean	ΔCт SE	HK Control ΔCт Mean	HK Control ΔCт SE	ΔΔCт	Automatic Ct Threshold	Ct Threshold	Automatic Baseline	Baseline Start	Baseline End	Efficiency	Tm1	Tm2	Tm3	Comments
A1	contrl	g1	UNKNOWN	SYBR	None				15.349	15.2958	0.0551623							TRUE	0.373323	TRUE	3	10	1	85.432
A2	contrl	g1	UNKNOWN	SYBR	None				15.2389	15.2958	0.0551623							TRUE	0.373323	TRUE	3	9	1	85.432
A3	contrl	g1	UNKNOWN	SYBR	None				15.2997	15.2958	0.0551623							TRUE	0.373323	TRUE	3	9	1	85.432
A4	mo	g1	UNKNOWN	SYBR	None				15.1428	15.1236	0.075591							TRUE	0.373323	TRUE	3	9	1	85.432
A5	mo	g1	UNKNOWN	SYBR	None				15.1877	15.1236	0.075591							TRUE	0.373323	TRUE	3	9	1	85.6177
A6	mo	g1	UNKNOWN	SYBR	None				15.0403	15.1236	0.075591							TRUE	0.373323	TRUE	3	9	1	85.6177
A7	6%pam	g1	UNKNOWN	SYBR	None				14.9196	14.9519	0.0364067							TRUE	0.373323	TRUE	3	9	1	85.432
A8	6%pam	g1	UNKNOWN	SYBR	None				14.9913	14.9519	0.0364067							TRUE	0.373323	TRUE	3	8	1	85.432
A9	6%pam	g1	UNKNOWN	SYBR	None				14.9448	14.9519	0.0364067							TRUE	0.373323	TRUE	3	9	1	85.2464
A10	6%pam+inf	g1	UNKNOWN	SYBR	None				14.7873	14.8472	0.0666605							TRUE	0.373323	TRUE	3	8	1	85.2464
A11	6%pam+inf	g1	UNKNOWN	SYBR	None				14.8354	14.8472	0.0666605							TRUE	0.373323	TRUE	3	9	1	85.0608
A12	6%pam+inf	g1	UNKNOWN	SYBR	None				14.919	14.8472	0.0666605							TRUE	0.373323	TRUE	3	10	1	84.8751
B1	contrl	col1	UNKNOWN	SYBR	None	1	0.929374	1.07599	17.938	17.9173	0.0360913		2.62142	0.038059			0	TRUE	0.647477	TRUE	3	11	1	84.3182
B2	contrl	col1	UNKNOWN	SYBR	None	1	0.929374	1.07599	17.9383	17.9173	0.0360913		2.62142	0.038059			0	TRUE	0.647477	TRUE	3	10	1	84.3182
B3	contrl	col1	UNKNOWN	SYBR	None	1	0.929374	1.07599	17.8756	17.9173	0.0360913		2.62142	0.038059			0	TRUE	0.647477	TRUE	3	11	1	84.5039
B4	mo	col1	UNKNOWN	SYBR	None	2.16004	1.93469	2.41164	16.6165	16.634	0.0641806		1.51036	0.0572513			-1.11106	TRUE	0.647477	TRUE	3	10	1	84.5039
B5	mo	col1	UNKNOWN	SYBR	None	2.16004	1.93469	2.41164	16.5803	16.634	0.0641806		1.51036	0.0572513			-1.11106	TRUE	0.647477	TRUE	3	10	1	84.5039
B6	mo	col1	UNKNOWN	SYBR	None	2.16004	1.93469	2.41164	16.705	16.634	0.0641806		1.51036	0.0572513			-1.11106	TRUE	0.647477	TRUE	3	9	1	84.5039
B7	6%pam	col1	UNKNOWN	SYBR	None	0.880132	0.713487	1.0857	17.7952	17.7575	0.185377		2.80563	0.109072			0.184208	TRUE	0.647477	TRUE	3	11	1	84.3182
B8	6%pam	col1	UNKNOWN	SYBR	None	0.880132	0.713487	1.0857	17.9212	17.7575	0.185377		2.80563	0.109072			0.184208	TRUE	0.647477	TRUE	3	11	1	84.3182
B9	6%pam	col1	UNKNOWN	SYBR	None	0.880132	0.713487	1.0857	17.5562	17.7575	0.185377		2.80563	0.109072			0.184208	TRUE	0.647477	TRUE	3	10	1	84.1326
B10	6%pam+inf	col1	UNKNOWN	SYBR	None	1.60734	1.42513	1.81285	16.6873	16.784	0.0853404		1.93675	0.0625209			-0.684676	TRUE	0.647477	TRUE	3	9	1	84.1326
B11	6%pam+inf	col1	UNKNOWN	SYBR	None	1.60734	1.42513	1.81285	16.8156	16.784	0.0853404		1.93675	0.0625209			-0.684676	TRUE	0.647477	TRUE	3	9	1	83.947
B12	6%pam+inf	col1	UNKNOWN	SYBR	None	1.60734	1.42513	1.81285	16.849	16.784	0.0853404		1.93675	0.0625209			-0.684676	TRUE	0.647477	TRUE	3	10	1	83.7613
C1	contrl	g2	UNKNOWN	SYBR	None	1	0.935827	1.06857	15.1551	15.1464	0.0228113		-0.149492	0.0344637			0	TRUE	0.38655	TRUE	3	9	1	85.8033
C2	contrl	g2	UNKNOWN	SYBR	None	1	0.935827	1.06857	15.1635	15.1464	0.0228113		-0.149492	0.0344637			0	TRUE	0.38655	TRUE	3	9	1	85.8033
C3	contrl	g2	UNKNOWN	SYBR	None	1	0.935827	1.06857	15.1205	15.1464	0.0228113		-0.149492	0.0344637			0	TRUE	0.38655	TRUE	3	9	1	85.8033
C4	mo	g2	UNKNOWN	SYBR	None	0.976706	0.880612	1.08329	15.0272	15.0081	0.0545403		-0.115488	0.0538165			0.0340036	TRUE	0.38655	TRUE	3	9	1	85.989
C5	mo	g2	UNKNOWN	SYBR	None	0.976706	0.880612	1.08329	15.0505	15.0081	0.0545403		-0.115488	0.0538165			0.0340036	TRUE	0.38655	TRUE	3	9	1	85.8033
C6	mo	g2	UNKNOWN	SYBR	None	0.976706	0.880612	1.08329	14.9466	15.0081	0.0545403		-0.115488	0.0538165			0.0340036	TRUE	0.38655	TRUE	3	9	1	85.8033
C7	6%pam	g2	UNKNOWN	SYBR	None	1.01008	0.948745	1.07538	14.7383	14.7879	0.0430485		-0.163959	0.0325506			-0.0144666	TRUE	0.38655	TRUE	3	9	1	85.8033
C8	6%pam	g2	UNKNOWN	SYBR	None	1.01008	0.948745	1.07538	14.8152	14.7879	0.0430485		-0.163959	0.0325506			-0.0144666	TRUE	0.38655	TRUE	3	9	1	85.8033
C9	6%pam	g2	UNKNOWN	SYBR	None	1.01008	0.948745	1.07538	14.8103	14.7879	0.0430485		-0.163959	0.0325506			-0.0144666	TRUE	0.38655	TRUE	3	9	1	85.6177
C10	6%pam+inf	g2	UNKNOWN	SYBR	None	0.903069	0.787838	1.03515	14.9185	14.8448	0.103199		-0.0024004	0.0709312			0.147092	TRUE	0.38655	TRUE	3	9	1	85.432
C11	6%pam+inf	g2	UNKNOWN	SYBR	None	0.903069	0.787838	1.03515	14.7269	14.8448	0.103199		-0.0024004	0.0709312			0.147092	TRUE	0.38655	TRUE	3	8	1	85.2464
C12	6%pam+inf	g2	UNKNOWN	SYBR	None	0.903069	0.787838	1.03515	14.8891	14.8448	0.103199		-0.0024004	0.0709312			0.147092	TRUE	0.38655	TRUE	3	9	1	85.0608
D1	contrl	col2	UNKNOWN	SYBR	None	1	0.92342	1.08293	17.2453	17.2779	0.0458107		1.98208	0.0413985			0	TRUE	0.483012	TRUE	3	10	1	84.5039
D2	contrl	col2	UNKNOWN	SYBR	None	1	0.92342	1.08293	17.2582	17.2779	0.0458107		1.98208	0.0413985			0	TRUE	0.483012	TRUE	3	11	1	84.6895
D3	contrl	col2	UNKNOWN	SYBR	None	1	0.92342	1.08293	17.3303	17.2779	0.0458107		1.98208	0.0413985			0	TRUE	0.483012	TRUE	3	11	1	84.6895
D4	mo	col2	UNKNOWN	SYBR	None	2.18616	1.9294	2.47708	15.9259	15.9773	0.0832416		0.853685	0.0649183			-1.1284	TRUE	0.483012	TRUE	3	9	1	84.6895
D5	mo	col2	UNKNOWN	SYBR	None	2.18616	1.9294	2.47708	15.9326	15.9773	0.0832416		0.853685	0.0649183			-1.1284	TRUE	0.483012	TRUE	3	9	1	84.6895
D6	mo	col2	UNKNOWN	SYBR	None	2.18616	1.9294	2.47708	16.0733	15.9773	0.0832416		0.853685	0.0649183			-1.1284	TRUE	0.483012	TRUE	3	10	1	84.6895
D7	6%pam	col2	UNKNOWN	SYBR	None	0.92405	0.841308	1.01493	17.0688	17.0479	0.0761756		2.09604	0.0487448			0.113957	TRUE	0.483012	TRUE	3	10	1	84.6895
D8	6%pam	col2	UNKNOWN	SYBR	None	0.92405	0.841308	1.01493	17.1115	17.0479	0.0761756		2.09604	0.0487448			0.113957	TRUE	0.483012	TRUE	3	10	1	84.5039
D9	6%pam	col2	UNKNOWN	SYBR	None	0.92405	0.841308	1.01493	16.9635	17.0479	0.0761756		2.09604	0.0487448			0.113957	TRUE	0.483012	TRUE	3	10	1	84.3182
D10	6%pam+inf	col2	UNKNOWN	SYBR	None	1.6194	1.4996	1.74877	16.1253	16.1339	0.0184721		1.28662	0.0399368			-0.695462	TRUE	0.483012	TRUE	3	9	1	84.3182
D11	6%pam+inf	col2	UNKNOWN	SYBR	None	1.6194	1.4996	1.74877	16.1212	16.1339	0.0184721		1.28662	0.0399368			-0.695462	TRUE	0.483012	TRUE	3	10	1	84.1326
D12	6%pam+inf	col2	UNKNOWN	SYBR	None	1.6194	1.4996	1.74877	16.1551	16.1339	0.0184721		1.28662	0.0399368			-0.695462	TRUE	0.483012	TRUE	3	9	1	83.947
E1	contrl	g3	UNKNOWN	SYBR	None	1	0.78091	1.28056	15.6672	15.4436	0.215624		0.147794	0.1285			0	TRUE	0.43374	TRUE	3	8	1	85.8033
E2	contrl	g3	UNKNOWN	SYBR	None	1	0.78091	1.28056	15.4268	15.4436	0.215624		0.147794	0.1285			0	TRUE	0.43374	TRUE	3	9	1	85.8033
E3	contrl	g3	UNKNOWN	SYBR	None	1	0.78091	1.28056	15.2369	15.4436	0.215624		0.147794	0.1285			0	TRUE	0.43374	TRUE	3	8	1	85.989
E4	mo	g3	UNKNOWN	SYBR	None	1.12243	1.00828	1.24952	15.1537	15.1048	0.060038		-0.018837	0.0557332			-0.166631	TRUE	0.43374	TRUE	3	8	1	85.989
E5	mo	g3	UNKNOWN	SYBR	None	1.12243	1.00828	1.24952	15.1228	15.1048	0.060038		-0.018837	0.0557332			-0.166631	TRUE	0.43374	TRUE	3	9	1	85.989
E6	mo	g3	UNKNOWN	SYBR	None	1.12243	1.00828	1.24952	15.0378	15.1048	0.060038		-0.018837	0.0557332			-0.166631	TRUE	0.43374	TRUE	3	9	1	85.989
E7	6%pam	g3	UNKNOWN	SYBR	None	1.10321	1.05148	1.15748	14.9406	14.958	0.0232919		0.00609144	0.024953			-0.141703	TRUE	0.43374	TRUE	3	9	1	85.8033
E8	6%pam	g3	UNKNOWN	SYBR	None	1.10321	1.05148	1.15748	14.949	14.958	0.0232919		0.00609144	0.024953			-0.141703	TRUE	0.43374	TRUE	3	9	1	85.8033
E9	6%pam	g3	UNKNOWN	SYBR	None	1.10321	1.05148	1.15748	14.9845	14.958	0.0232919		0.00609144	0.024953			-0.141703	TRUE	0.43374	TRUE	3	8	1	85.6177
E10	6%pam+inf	g3	UNKNOWN	SYBR	None	1.07209	0.993307	1.15713	14.8781	14.8946	0.0165968		0.0473652	0.0396614			-0.100429	TRUE	0.43374	TRUE	3	8	1	85.6177
E11	6%pam+inf	g3	UNKNOWN	SYBR	None	1.07209	0.993307	1.15713	14.9113	14.8946	0.0165968		0.0473652	0.0396614			-0.100429	TRUE	0.43374	TRUE	3	8	1	85.432
E12	6%pam+inf	g3	UNKNOWN	SYBR	None	1.07209	0.993307	1.15713	14.8944	14.8946	0.0165968		0.0473652	0.0396614			-0.100429	TRUE	0.43374	TRUE	3	8	1	85.0608
F1	contrl	col3	UNKNOWN	SYBR	None	1	0.927394	1.07829	16.9369	16.9758	0.0394886		1.67993	0.0391673			0	TRUE	0.451611	TRUE	3	11	1	84.3182
F2	contrl	col3	UNKNOWN	SYBR	None	1	0.927394	1.07829	17.0159	16.9758	0.0394886		1.67993	0.0391673			0	TRUE	0.451611	TRUE	3	10	1	84.5039
F3	contrl	col3	UNKNOWN	SYBR	None	1	0.927394	1.07829	16.9746	16.9758	0.0394886		1.67993	0.0391673			0	TRUE	0.451611	TRUE	3	10	1	84.5039
F4	mo	col3	UNKNOWN	SYBR	None	1.9796	1.77281	2.21051	15.7453	15.8183	0.0643906		0.694725	0.0573299			-0.985207	TRUE	0.451611	TRUE	3	9	1	84.6895
F5	mo	col3	UNKNOWN	SYBR	None	1.9796	1.77281	2.21051	15.8429	15.8183	0.0643906		0.694725	0.0573299			-0.985207	TRUE	0.451611	TRUE	3	10	1	84.6895
F6	mo	col3	UNKNOWN	SYBR	None	1.9796	1.77281	2.21051	15.8668	15.8183	0.0643906		0.694725	0.0573299			-0.985207	TRUE	0.451611	TRUE	3	9	1	84.5039
F7	6%pam	col3	UNKNOWN	SYBR	None	0.894203	0.802763	0.996059	16.7981	16.7932	0.0900027		1.84126	0.0560533			0.161326	TRUE	0.451611	TRUE	3	11	1	84.5039
F8	6%pam	col3	UNKNOWN	SYBR	None	0.894203	0.802763	0.996059	16.8806	16.7932	0.0900027		1.84126	0.0560533			0.161326	TRUE	0.451611	TRUE	3	10	1	84.5039
F9	6%pam	col3	UNKNOWN	SYBR	None	0.894203	0.802763	0.996059	16.7008	16.7932	0.0900027		1.84126	0.0560533			0.161326	TRUE	0.451611	TRUE	3	10	1	84.3182
F10	6%pam+inf	col3	UNKNOWN	SYBR	None	1.55552	1.41408	1.71111	15.9475	15.8898	0.0540171		1.04254	0.0495361			-0.637397	TRUE	0.451611	TRUE	3	10	1	84.1326
F11	6%pam+inf	col3	UNKNOWN	SYBR	None	1.55552	1.41408	1.71111	15.8814	15.8898	0.0540171		1.04254	0.0495361			-0.637397	TRUE	0.451611	TRUE	3	9	1	84.1326
F12	6%pam+inf	col3	UNKNOWN	SYBR	None	1.55552	1.41408	1.71111	15.8404	15.8898	0.0540171		1.04254	0.0495361			-0.637397	TRUE	0.451611	TRUE	3	9	1	83.7613
Analysis Type	Singleplex
Endogenous Control	g1
RQ Min/Max Confidence Level	95.0
Reference Sample	contrl
