# Supplementary material for: Plasma-activated media inhibits epithelial-mesenchymal transition and ameliorates intestinal fibrosis through the PPARγ/TGF-β1/SMAD3 pathway
Source: PLoS One. 2025 Oct 22;20(10):e0335225. doi: 10.1371/journal.pone.0335225 (PMC12543144; doi:10.1371/journal.pone.0335225)
Supplement: S4 File — (ZIP) [file pone.0335225.s009.zip › Response experiment PCR/8.14.3/N.xls]

## Sheet: Results
Block Type	96alum
Chemistry	SYBR_GREEN
Experiment File Name	D:\Documents and Settings\INSTR-ADMIN\Desktop\YOUYI.2024\8.14
Experiment Run End Time	2024-08-14 20:19:36 PM CST
Instrument Type	sds7500
Passive Reference	ROX
Well	Sample Name	Target Name	Task	Reporter	Quencher	RQ	RQ Min	RQ Max	Cт	Cт Mean	Cт SD	ΔCт	ΔCт Mean	ΔCт SE	HK Control ΔCт Mean	HK Control ΔCт SE	ΔΔCт	Automatic Ct Threshold	Ct Threshold	Automatic Baseline	Baseline Start	Baseline End	Efficiency	Tm1	Tm2	Tm3	Comments	HIGHSD
A1	contrl	g1	UNKNOWN	SYBR	None				14.9105	15.0038	0.0922161							TRUE	0.373911	TRUE	3	9	1	85.3271				N
A2	contrl	g1	UNKNOWN	SYBR	None				15.0949	15.0038	0.0922161							TRUE	0.373911	TRUE	3	9	1	85.5116				N
A3	contrl	g1	UNKNOWN	SYBR	None				15.0059	15.0038	0.0922161							TRUE	0.373911	TRUE	3	8	1	85.5116				N
A4	mo	g1	UNKNOWN	SYBR	None				14.7579	14.8452	0.0785477							TRUE	0.373911	TRUE	3	8	1	85.5116				N
A5	mo	g1	UNKNOWN	SYBR	None				14.8676	14.8452	0.0785477							TRUE	0.373911	TRUE	3	9	1	85.5116				N
A6	mo	g1	UNKNOWN	SYBR	None				14.9102	14.8452	0.0785477							TRUE	0.373911	TRUE	3	8	1	85.5116				N
A7	6%pam	g1	UNKNOWN	SYBR	None				14.2227	13.8654	0.690479							TRUE	0.373911	TRUE	3	8	1	85.5116				Y
A8	6%pam	g1	UNKNOWN	SYBR	None				13.0695	13.8654	0.690479							TRUE	0.373911	TRUE	1	2	1	85.3271				Y
A9	6%pam	g1	UNKNOWN	SYBR	None				14.304	13.8654	0.690479							TRUE	0.373911	TRUE	3	8	1	85.3271				Y
A10	6%pam+INF	g1	UNKNOWN	SYBR	None				14.7683	14.7669	0.0577762							TRUE	0.373911	TRUE	3	9	1	85.1425				N
A11	6%pam+INF	g1	UNKNOWN	SYBR	None				14.7085	14.7669	0.0577762							TRUE	0.373911	TRUE	3	8	1	84.958				N
A12	6%pam+INF	g1	UNKNOWN	SYBR	None				14.824	14.7669	0.0577762							TRUE	0.373911	TRUE	3	9	1	84.958				N
B1	contrl	n1	UNKNOWN	SYBR	None	1	0.854639	1.17008	30.2849	30.1748	0.107152		15.171	0.0816199			0	TRUE	0.409024	TRUE	3	24	1	82.0055				N
B2	contrl	n1	UNKNOWN	SYBR	None	1	0.854639	1.17008	30.1687	30.1748	0.107152		15.171	0.0816199			0	TRUE	0.409024	TRUE	3	24	1	82.1901				N
B3	contrl	n1	UNKNOWN	SYBR	None	1	0.854639	1.17008	30.0709	30.1748	0.107152		15.171	0.0816199			0	TRUE	0.409024	TRUE	3	24	1	82.1901				N
B4	mo	n1	UNKNOWN	SYBR	None	4.41711	3.86993	5.04167	27.789	27.8732	0.0894285		13.0279	0.0687197			-2.1431	TRUE	0.409024	TRUE	3	22	1	82.3746				N
B5	mo	n1	UNKNOWN	SYBR	None	4.41711	3.86993	5.04167	27.9671	27.8732	0.0894285		13.0279	0.0687197			-2.1431	TRUE	0.409024	TRUE	3	22	1	82.3746				N
B6	mo	n1	UNKNOWN	SYBR	None	4.41711	3.86993	5.04167	27.8634	27.8732	0.0894285		13.0279	0.0687197			-2.1431	TRUE	0.409024	TRUE	3	21	1	82.3746				N
B7	6%pam	n1	UNKNOWN	SYBR	None	1.9268	0.891658	4.16366	28.019	28.0903	0.0645089		14.2248	0.400384			-0.946207	TRUE	0.409024	TRUE	3	22	1	82.3746				N
B8	6%pam	n1	UNKNOWN	SYBR	None	1.9268	0.891658	4.16366	28.1072	28.0903	0.0645089		14.2248	0.400384			-0.946207	TRUE	0.409024	TRUE	3	22	1	82.1901				N
B9	6%pam	n1	UNKNOWN	SYBR	None	1.9268	0.891658	4.16366	28.1446	28.0903	0.0645089		14.2248	0.400384			-0.946207	TRUE	0.409024	TRUE	3	22	1	82.0055				N
B10	6%pam+INF	n1	UNKNOWN	SYBR	None	3.9683	3.69417	4.26278	27.9758	27.9495	0.028505		13.1825	0.037196			-1.98852	TRUE	0.409024	TRUE	3	22	1	82.0055				N
B11	6%pam+INF	n1	UNKNOWN	SYBR	None	3.9683	3.69417	4.26278	27.9534	27.9495	0.028505		13.1825	0.037196			-1.98852	TRUE	0.409024	TRUE	3	22	1	81.821				N
B12	6%pam+INF	n1	UNKNOWN	SYBR	None	3.9683	3.69417	4.26278	27.9192	27.9495	0.028505		13.1825	0.037196			-1.98852	TRUE	0.409024	TRUE	3	21	1	81.4519				N
C1	contrl	g2	UNKNOWN	SYBR	None	1	0.801273	1.24801	15.2939	15.1522	0.176795		0.148353	0.115124			0	TRUE	0.418015	TRUE	3	9	1	85.6961				N
C2	contrl	g2	UNKNOWN	SYBR	None	1	0.801273	1.24801	14.954	15.1522	0.176795		0.148353	0.115124			0	TRUE	0.418015	TRUE	3	8	1	85.8807				N
C3	contrl	g2	UNKNOWN	SYBR	None	1	0.801273	1.24801	15.2086	15.1522	0.176795		0.148353	0.115124			0	TRUE	0.418015	TRUE	3	9	1	85.8807				N
C4	mo	g2	UNKNOWN	SYBR	None	1.03824	0.945029	1.14064	14.9759	14.9394	0.0315792		0.094217	0.0488774			-0.0541363	TRUE	0.418015	TRUE	3	9	1	85.8807				N
C5	mo	g2	UNKNOWN	SYBR	None	1.03824	0.945029	1.14064	14.9214	14.9394	0.0315792		0.094217	0.0488774			-0.0541363	TRUE	0.418015	TRUE	3	8	1	85.8807				N
C6	mo	g2	UNKNOWN	SYBR	None	1.03824	0.945029	1.14064	14.9209	14.9394	0.0315792		0.094217	0.0488774			-0.0541363	TRUE	0.418015	TRUE	3	8	1	85.8807				N
C7	6%pam	g2	UNKNOWN	SYBR	None	0.785025	0.36424	1.69192	14.3563	14.363	0.0297495		0.497542	0.399018			0.349189	TRUE	0.418015	TRUE	3	8	1	85.8807				N
C8	6%pam	g2	UNKNOWN	SYBR	None	0.785025	0.36424	1.69192	14.3955	14.363	0.0297495		0.497542	0.399018			0.349189	TRUE	0.418015	TRUE	3	8	1	85.6961				N
C9	6%pam	g2	UNKNOWN	SYBR	None	0.785025	0.36424	1.69192	14.3371	14.363	0.0297495		0.497542	0.399018			0.349189	TRUE	0.418015	TRUE	3	7	1	85.5116				N
C10	6%pam+INF	g2	UNKNOWN	SYBR	None	1.00279	0.921321	1.09146	14.9665	14.9113	0.0497763		0.144333	0.0440294			-0.00402037	TRUE	0.418015	TRUE	3	9	1	85.5116				N
C11	6%pam+INF	g2	UNKNOWN	SYBR	None	1.00279	0.921321	1.09146	14.8698	14.9113	0.0497763		0.144333	0.0440294			-0.00402037	TRUE	0.418015	TRUE	3	8	1	85.3271				N
C12	6%pam+INF	g2	UNKNOWN	SYBR	None	1.00279	0.921321	1.09146	14.8976	14.9113	0.0497763		0.144333	0.0440294			-0.00402037	TRUE	0.418015	TRUE	3	8	1	84.958				N
D1	contrl	n2	UNKNOWN	SYBR	None	1	0.764428	1.30817	30.1434	30.2918	0.223489		15.288	0.139584			0	TRUE	0.402568	TRUE	3	24	1	82.3746				N
D2	contrl	n2	UNKNOWN	SYBR	None	1	0.764428	1.30817	30.1831	30.2918	0.223489		15.288	0.139584			0	TRUE	0.402568	TRUE	3	24	1	82.5591				N
D3	contrl	n2	UNKNOWN	SYBR	None	1	0.764428	1.30817	30.5488	30.2918	0.223489		15.288	0.139584			0	TRUE	0.402568	TRUE	3	24	1	82.5591				N
D4	mo	n2	UNKNOWN	SYBR	None	4.39995	3.80876	5.08292	27.9259	27.9957	0.103416		13.1505	0.0749767			-2.13749	TRUE	0.402568	TRUE	3	22	1	82.7436				N
D5	mo	n2	UNKNOWN	SYBR	None	4.39995	3.80876	5.08292	27.9467	27.9957	0.103416		13.1505	0.0749767			-2.13749	TRUE	0.402568	TRUE	3	22	1	82.5591				N
D6	mo	n2	UNKNOWN	SYBR	None	4.39995	3.80876	5.08292	28.1145	27.9957	0.103416		13.1505	0.0749767			-2.13749	TRUE	0.402568	TRUE	3	22	1	82.5591				N
D7	6%pam	n2	UNKNOWN	SYBR	None	1.79053	0.812592	3.94537	28.4874	28.313	0.169743		14.4476	0.410517			-0.840383	TRUE	0.402568	TRUE	3	22	1	82.5591				N
D8	6%pam	n2	UNKNOWN	SYBR	None	1.79053	0.812592	3.94537	28.3032	28.313	0.169743		14.4476	0.410517			-0.840383	TRUE	0.402568	TRUE	3	22	1	82.3746				N
D9	6%pam	n2	UNKNOWN	SYBR	None	1.79053	0.812592	3.94537	28.1483	28.313	0.169743		14.4476	0.410517			-0.840383	TRUE	0.402568	TRUE	3	22	1	82.3746				N
D10	6%pam+INF	n2	UNKNOWN	SYBR	None	4.60542	4.1669	5.09009	27.8186	27.8516	0.0690804		13.0846	0.0519942			-2.20333	TRUE	0.402568	TRUE	3	22	1	82.1901				N
D11	6%pam+INF	n2	UNKNOWN	SYBR	None	4.60542	4.1669	5.09009	27.8051	27.8516	0.0690804		13.0846	0.0519942			-2.20333	TRUE	0.402568	TRUE	3	22	1	81.821				N
D12	6%pam+INF	n2	UNKNOWN	SYBR	None	4.60542	4.1669	5.09009	27.9309	27.8516	0.0690804		13.0846	0.0519942			-2.20333	TRUE	0.402568	TRUE	3	20	1	81.6365				N
E1	contrl	g3	UNKNOWN	SYBR	None	1	0.723262	1.38262	15.5029	15.1854	0.276621		0.181612	0.168348			0	TRUE	0.398182	TRUE	3	9	1	85.6961				N
E2	contrl	g3	UNKNOWN	SYBR	None	1	0.723262	1.38262	15.0574	15.1854	0.276621		0.181612	0.168348			0	TRUE	0.398182	TRUE	3	9	1	85.8807				N
E3	contrl	g3	UNKNOWN	SYBR	None	1	0.723262	1.38262	14.996	15.1854	0.276621		0.181612	0.168348			0	TRUE	0.398182	TRUE	3	9	1	85.8807				N
E4	mo	g3	UNKNOWN	SYBR	None	1.06858	0.973983	1.17237	14.9623	14.9311	0.0281033		0.0859165	0.0481648			-0.0956952	TRUE	0.398182	TRUE	3	8	1	85.8807				N
E5	mo	g3	UNKNOWN	SYBR	None	1.06858	0.973983	1.17237	14.9233	14.9311	0.0281033		0.0859165	0.0481648			-0.0956952	TRUE	0.398182	TRUE	3	8	1	85.8807				N
E6	mo	g3	UNKNOWN	SYBR	None	1.06858	0.973983	1.17237	14.9077	14.9311	0.0281033		0.0859165	0.0481648			-0.0956952	TRUE	0.398182	TRUE	3	9	1	85.8807				N
E7	6%pam	g3	UNKNOWN	SYBR	None	0.758644	0.335135	1.71734	14.324	14.4455	0.252812		0.580116	0.424529			0.398505	TRUE	0.398182	TRUE	3	8	1	85.8807				N
E8	6%pam	g3	UNKNOWN	SYBR	None	0.758644	0.335135	1.71734	14.7362	14.4455	0.252812		0.580116	0.424529			0.398505	TRUE	0.398182	TRUE	3	8	1	85.8807				N
E9	6%pam	g3	UNKNOWN	SYBR	None	0.758644	0.335135	1.71734	14.2764	14.4455	0.252812		0.580116	0.424529			0.398505	TRUE	0.398182	TRUE	3	8	1	85.6961				N
E10	6%pam+INF	g3	UNKNOWN	SYBR	None	1.13158	1.00855	1.26962	14.7138	14.7702	0.0859827		0.00327015	0.0598083			-0.178342	TRUE	0.398182	TRUE	3	8	1	85.5116				N
E11	6%pam+INF	g3	UNKNOWN	SYBR	None	1.13158	1.00855	1.26962	14.7276	14.7702	0.0859827		0.00327015	0.0598083			-0.178342	TRUE	0.398182	TRUE	3	8	1	85.3271				N
E12	6%pam+INF	g3	UNKNOWN	SYBR	None	1.13158	1.00855	1.26962	14.8692	14.7702	0.0859827		0.00327015	0.0598083			-0.178342	TRUE	0.398182	TRUE	3	9	1	85.1425				N
F1	contrl	n3	UNKNOWN	SYBR	None	1	0.620075	1.61271	30.14	30.4651	0.420125		15.4613	0.248334			0	TRUE	0.417415	TRUE	3	24	1	82.0055				N
F2	contrl	n3	UNKNOWN	SYBR	None	1	0.620075	1.61271	30.9395	30.4651	0.420125		15.4613	0.248334			0	TRUE	0.417415	TRUE	3	24	1	82.1901				N
F3	contrl	n3	UNKNOWN	SYBR	None	1	0.620075	1.61271	30.3158	30.4651	0.420125		15.4613	0.248334			0	TRUE	0.417415	TRUE	3	24	1	82.3746				N
F4	mo	n3	UNKNOWN	SYBR	None	5.14224	4.20071	6.2948	28.048	27.9441	0.164193		13.0989	0.105086			-2.3624	TRUE	0.417415	TRUE	3	22	1	82.5591				N
F5	mo	n3	UNKNOWN	SYBR	None	5.14224	4.20071	6.2948	28.0296	27.9441	0.164193		13.0989	0.105086			-2.3624	TRUE	0.417415	TRUE	3	22	1	82.5591				N
F6	mo	n3	UNKNOWN	SYBR	None	5.14224	4.20071	6.2948	27.7548	27.9441	0.164193		13.0989	0.105086			-2.3624	TRUE	0.417415	TRUE	3	22	1	82.5591				N
F7	6%pam	n3	UNKNOWN	SYBR	None	1.85018	0.853441	4.01103	28.3362	28.4391	0.0905628		14.5736	0.402062			-0.887668	TRUE	0.417415	TRUE	3	22	1	82.3746				N
F8	6%pam	n3	UNKNOWN	SYBR	None	1.85018	0.853441	4.01103	28.5067	28.4391	0.0905628		14.5736	0.402062			-0.887668	TRUE	0.417415	TRUE	3	23	1	82.3746				N
F9	6%pam	n3	UNKNOWN	SYBR	None	1.85018	0.853441	4.01103	28.4744	28.4391	0.0905628		14.5736	0.402062			-0.887668	TRUE	0.417415	TRUE	3	22	1	82.0055				N
F10	6%pam+INF	n3	UNKNOWN	SYBR	None	5.34007	4.54652	6.27212	27.9273	27.8114	0.132762		13.0444	0.0835941			-2.41686	TRUE	0.417415	TRUE	3	22	1	82.0055				N
F11	6%pam+INF	n3	UNKNOWN	SYBR	None	5.34007	4.54652	6.27212	27.6666	27.8114	0.132762		13.0444	0.0835941			-2.41686	TRUE	0.417415	TRUE	3	21	1	81.821				N
F12	6%pam+INF	n3	UNKNOWN	SYBR	None	5.34007	4.54652	6.27212	27.8403	27.8114	0.132762		13.0444	0.0835941			-2.41686	TRUE	0.417415	TRUE	3	22	1	81.6365				N
Analysis Type	Singleplex
Endogenous Control	g1
RQ Min/Max Confidence Level	95.0
Reference Sample	contrl
