# Supplementary material for: Plasma-activated media inhibits epithelial-mesenchymal transition and ameliorates intestinal fibrosis through the PPARγ/TGF-β1/SMAD3 pathway
Source: PLoS One. 2025 Oct 22;20(10):e0335225. doi: 10.1371/journal.pone.0335225 (PMC12543144; doi:10.1371/journal.pone.0335225)
Supplement: S4 File — (ZIP) [file pone.0335225.s009.zip › Response experiment PCR/8.14.2/E.xls]

## Sheet: Results
Block Type	96alum
Chemistry	SYBR_GREEN
Experiment File Name	D:\Documents and Settings\INSTR-ADMIN\Desktop\YOUYI.2024\8.14
Experiment Run End Time	2024-08-14 17:34:00 PM CST
Instrument Type	sds7500
Passive Reference	ROX
Well	Sample Name	Target Name	Task	Reporter	Quencher	RQ	RQ Min	RQ Max	Cт	Cт Mean	Cт SD	ΔCт	ΔCт Mean	ΔCт SE	HK Control ΔCт Mean	HK Control ΔCт SE	ΔΔCт	Automatic Ct Threshold	Ct Threshold	Automatic Baseline	Baseline Start	Baseline End	Efficiency	Tm1	Tm2	Tm3	Comments	HIGHSD	OUTLIERRG
A1	CONT	G1	UNKNOWN	SYBR	None				15.411	15.3883	0.0756851							TRUE	0.39801	TRUE	3	9	1	85.3967				N	N
A2	CONT	G1	UNKNOWN	SYBR	None				15.4501	15.3883	0.0756851							TRUE	0.39801	TRUE	3	9	1	85.3967				N	N
A3	CONT	G1	UNKNOWN	SYBR	None				15.3039	15.3883	0.0756851							TRUE	0.39801	TRUE	3	9	1	85.3967				N	N
A4	MO	G1	UNKNOWN	SYBR	None				14.2779	14.4179	0.122879							TRUE	0.39801	TRUE	3	8	1	85.3967				N	N
A5	MO	G1	UNKNOWN	SYBR	None				14.5081	14.4179	0.122879							TRUE	0.39801	TRUE	3	8	1	85.5834				N	N
A6	MO	G1	UNKNOWN	SYBR	None				14.4677	14.4179	0.122879							TRUE	0.39801	TRUE	3	8	1	85.3967				N	N
A7	6%	G1	UNKNOWN	SYBR	None				15.3681	15.4101	0.0367916							TRUE	0.39801	TRUE	3	9	1	85.3967				N	N
A8	6%	G1	UNKNOWN	SYBR	None				15.4255	15.4101	0.0367916							TRUE	0.39801	TRUE	3	8	1	85.3967				N	N
A9	6%	G1	UNKNOWN	SYBR	None				15.4367	15.4101	0.0367916							TRUE	0.39801	TRUE	3	8	1	85.2099				N	N
A10	6%+INF	G1	UNKNOWN	SYBR	None				14.8633	14.9156	0.0525335							TRUE	0.39801	TRUE	3	9	1	85.2099				N	N
A11	6%+INF	G1	UNKNOWN	SYBR	None				14.9684	14.9156	0.0525335							TRUE	0.39801	TRUE	3	9	1	85.0232				N	N
A12	6%+INF	G1	UNKNOWN	SYBR	None				14.9151	14.9156	0.0525335							TRUE	0.39801	TRUE	3	9	1	84.8365				N	N
B1	CONT	E1	UNKNOWN	SYBR	None	1	0.823379	1.21451	21.2083	21.0265	0.157683		5.63821	0.100982			0	TRUE	0.134017	TRUE	3	17	1	82.2221				N	N
B2	CONT	E1	UNKNOWN	SYBR	None	1	0.823379	1.21451	20.9257	21.0265	0.157683		5.63821	0.100982			0	TRUE	0.134017	TRUE	3	16	1	82.4088				N	N
B3	CONT	E1	UNKNOWN	SYBR	None	1	0.823379	1.21451	20.9457	21.0265	0.157683		5.63821	0.100982			0	TRUE	0.134017	TRUE	3	16	1	82.4088				N	N
B4	MO	E1	UNKNOWN	SYBR	None	0.157381	0.134049	0.184775	22.7057	22.7238	0.0758813		8.30587	0.0833811			2.66766	TRUE	0.134017	TRUE	3	18	1	82.4088				N	N
B5	MO	E1	UNKNOWN	SYBR	None	0.157381	0.134049	0.184775	22.8071	22.7238	0.0758813		8.30587	0.0833811			2.66766	TRUE	0.134017	TRUE	3	18	1	82.4088				N	N
B6	MO	E1	UNKNOWN	SYBR	None	0.157381	0.134049	0.184775	22.6586	22.7238	0.0758813		8.30587	0.0833811			2.66766	TRUE	0.134017	TRUE	3	18	1	82.4088				N	N
B7	6%	E1	UNKNOWN	SYBR	None	0.800752	0.760194	0.843475	21.399	21.3688	0.028893		5.95878	0.0270088			0.320572	TRUE	0.134017	TRUE	3	17	1	82.4088				N	N
B8	6%	E1	UNKNOWN	SYBR	None	0.800752	0.760194	0.843475	21.3661	21.3688	0.028893		5.95878	0.0270088			0.320572	TRUE	0.134017	TRUE	3	17	1	82.2221				N	N
B9	6%	E1	UNKNOWN	SYBR	None	0.800752	0.760194	0.843475	21.3414	21.3688	0.028893		5.95878	0.0270088			0.320572	TRUE	0.134017	TRUE	3	17	1	82.0354				N	N
B10	6%+INF	E1	UNKNOWN	SYBR	None	0.404626	0.372821	0.439143	21.8122	21.8591	0.0516574		6.94355	0.0425373			1.30534	TRUE	0.134017	TRUE	3	17	1	81.8486				N	N
B11	6%+INF	E1	UNKNOWN	SYBR	None	0.404626	0.372821	0.439143	21.8508	21.8591	0.0516574		6.94355	0.0425373			1.30534	TRUE	0.134017	TRUE	3	17	1	81.6619				N	N
B12	6%+INF	E1	UNKNOWN	SYBR	None	0.404626	0.372821	0.439143	21.9145	21.8591	0.0516574		6.94355	0.0425373			1.30534	TRUE	0.134017	TRUE	3	17	1	81.4751				N	N
C1	CONT	G2	UNKNOWN	SYBR	None	1	0.90908	1.10001	15.4126	15.381	0.0403949		-0.00737381	0.0495311			0	TRUE	0.411766	TRUE	3	9	1	85.7702				N	N
C2	CONT	G2	UNKNOWN	SYBR	None	1	0.90908	1.10001	15.3948	15.381	0.0403949		-0.00737381	0.0495311			0	TRUE	0.411766	TRUE	3	9	1	85.7702				N	N
C3	CONT	G2	UNKNOWN	SYBR	None	1	0.90908	1.10001	15.3355	15.381	0.0403949		-0.00737381	0.0495311			0	TRUE	0.411766	TRUE	3	9	1	85.7702				N	N
C4	MO	G2	UNKNOWN	SYBR	None	0.902125	0.77071	1.05595	14.5763	14.5591	0.0705633		0.141226	0.0818096			0.1486	TRUE	0.411766	TRUE	3	8	1	85.7702				N	N
C5	MO	G2	UNKNOWN	SYBR	None	0.902125	0.77071	1.05595	14.4815	14.5591	0.0705633		0.141226	0.0818096			0.1486	TRUE	0.411766	TRUE	3	8	1	85.7702				N	N
C6	MO	G2	UNKNOWN	SYBR	None	0.902125	0.77071	1.05595	14.6195	14.5591	0.0705633		0.141226	0.0818096			0.1486	TRUE	0.411766	TRUE	3	9	1	85.7702				N	N
C7	6%	G2	UNKNOWN	SYBR	None	1.12821	1.03536	1.22939	15.2792	15.2287	0.0679806		-0.181408	0.044628			-0.174034	TRUE	0.411766	TRUE	3	9	1	85.7702				N	N
C8	6%	G2	UNKNOWN	SYBR	None	1.12821	1.03536	1.22939	15.2554	15.2287	0.0679806		-0.181408	0.044628			-0.174034	TRUE	0.411766	TRUE	3	8	1	85.5834				N	N
C9	6%	G2	UNKNOWN	SYBR	None	1.12821	1.03536	1.22939	15.1514	15.2287	0.0679806		-0.181408	0.044628			-0.174034	TRUE	0.411766	TRUE	3	9	1	85.5834				N	N
C10	6%+INF	G2	UNKNOWN	SYBR	None	1.03618	0.967014	1.1103	14.8449	14.8569	0.0332625		-0.0586535	0.0358988			-0.0512797	TRUE	0.411766	TRUE	3	8	1	85.3967				N	N
C11	6%+INF	G2	UNKNOWN	SYBR	None	1.03618	0.967014	1.1103	14.8314	14.8569	0.0332625		-0.0586535	0.0358988			-0.0512797	TRUE	0.411766	TRUE	3	8	1	85.2099				N	N
C12	6%+INF	G2	UNKNOWN	SYBR	None	1.03618	0.967014	1.1103	14.8945	14.8569	0.0332625		-0.0586535	0.0358988			-0.0512797	TRUE	0.411766	TRUE	3	9	1	85.0232				N	N
D1	CONT	E2	UNKNOWN	SYBR	None	1	0.335897	2.9771	20.9732	21.5384	0.978943		6.15008	0.56688			0	TRUE	0.138015	TRUE	3	16	1	82.5956				Y	N
D2	CONT	E2	UNKNOWN	SYBR	None	1	0.335897	2.9771	22.6688	21.5384	0.978943		6.15008	0.56688			0	TRUE	0.138015	TRUE	3	18	1	82.5956				Y	Y
D3	CONT	E2	UNKNOWN	SYBR	None	1	0.335897	2.9771	20.9733	21.5384	0.978943		6.15008	0.56688			0	TRUE	0.138015	TRUE	3	17	1	82.5956				Y	N
D4	MO	E2	UNKNOWN	SYBR	None	0.20589	0.177304	0.239087	22.8591	22.848	0.0547741		8.43013	0.0776734			2.28005	TRUE	0.138015	TRUE	3	18	1	82.5956				N	N
D5	MO	E2	UNKNOWN	SYBR	None	0.20589	0.177304	0.239087	22.8964	22.848	0.0547741		8.43013	0.0776734			2.28005	TRUE	0.138015	TRUE	3	18	1	82.5956				N	N
D6	MO	E2	UNKNOWN	SYBR	None	0.20589	0.177304	0.239087	22.7886	22.848	0.0547741		8.43013	0.0776734			2.28005	TRUE	0.138015	TRUE	3	18	1	82.5956				N	N
D7	6%	E2	UNKNOWN	SYBR	None	0.988321	0.937316	1.0421	21.6027	21.5771	0.0303416		6.16703	0.0275332			0.0169487	TRUE	0.138015	TRUE	3	17	1	82.5956				N	N
D8	6%	E2	UNKNOWN	SYBR	None	0.988321	0.937316	1.0421	21.5851	21.5771	0.0303416		6.16703	0.0275332			0.0169487	TRUE	0.138015	TRUE	3	17	1	82.5956				N	N
D9	6%	E2	UNKNOWN	SYBR	None	0.988321	0.937316	1.0421	21.5436	21.5771	0.0303416		6.16703	0.0275332			0.0169487	TRUE	0.138015	TRUE	3	17	1	82.4088				N	N
D10	6%+INF	E2	UNKNOWN	SYBR	None	0.54001	0.505027	0.577416	21.9842	21.9546	0.0295591		7.03902	0.0348019			0.888942	TRUE	0.138015	TRUE	3	17	1	82.0354				N	N
D11	6%+INF	E2	UNKNOWN	SYBR	None	0.54001	0.505027	0.577416	21.9546	21.9546	0.0295591		7.03902	0.0348019			0.888942	TRUE	0.138015	TRUE	3	17	1	81.8486				N	N
D12	6%+INF	E2	UNKNOWN	SYBR	None	0.54001	0.505027	0.577416	21.9251	21.9546	0.0295591		7.03902	0.0348019			0.888942	TRUE	0.138015	TRUE	3	17	1	81.6619				N	N
E1	CONT	G3	UNKNOWN	SYBR	None	1	0.769465	1.2996	15.6061	15.3549	0.223382		-0.0333942	0.136171			0	TRUE	0.409071	TRUE	3	9	1	85.7702				N	N
E2	CONT	G3	UNKNOWN	SYBR	None	1	0.769465	1.2996	15.2802	15.3549	0.223382		-0.0333942	0.136171			0	TRUE	0.409071	TRUE	3	9	1	85.7702				N	N
E3	CONT	G3	UNKNOWN	SYBR	None	1	0.769465	1.2996	15.1785	15.3549	0.223382		-0.0333942	0.136171			0	TRUE	0.409071	TRUE	3	8	1	85.9569				N	N
E4	MO	G3	UNKNOWN	SYBR	None	0.912529	0.774788	1.07476	14.6023	14.5166	0.0811702		0.0986643	0.0850252			0.132058	TRUE	0.409071	TRUE	3	8	1	85.9569				N	N
E5	MO	G3	UNKNOWN	SYBR	None	0.912529	0.774788	1.07476	14.5064	14.5166	0.0811702		0.0986643	0.0850252			0.132058	TRUE	0.409071	TRUE	3	8	1	85.9569				N	N
E6	MO	G3	UNKNOWN	SYBR	None	0.912529	0.774788	1.07476	14.4409	14.5166	0.0811702		0.0986643	0.0850252			0.132058	TRUE	0.409071	TRUE	3	8	1	85.9569				N	N
E7	6%	G3	UNKNOWN	SYBR	None	1.08442	1.02455	1.14778	15.2216	15.2598	0.0354767		-0.150313	0.0295083			-0.116919	TRUE	0.409071	TRUE	3	9	1	85.7702				N	N
E8	6%	G3	UNKNOWN	SYBR	None	1.08442	1.02455	1.14778	15.2918	15.2598	0.0354767		-0.150313	0.0295083			-0.116919	TRUE	0.409071	TRUE	3	9	1	85.7702				N	N
E9	6%	G3	UNKNOWN	SYBR	None	1.08442	1.02455	1.14778	15.2658	15.2598	0.0354767		-0.150313	0.0295083			-0.116919	TRUE	0.409071	TRUE	3	9	1	85.5834				N	N
E10	6%+INF	G3	UNKNOWN	SYBR	None	0.976205	0.919981	1.03586	14.9161	14.9169	0.0095138		0.0013504	0.0308236			0.0347446	TRUE	0.409071	TRUE	3	8	1	85.3967				N	N
E11	6%+INF	G3	UNKNOWN	SYBR	None	0.976205	0.919981	1.03586	14.9079	14.9169	0.0095138		0.0013504	0.0308236			0.0347446	TRUE	0.409071	TRUE	3	9	1	85.2099				N	N
E12	6%+INF	G3	UNKNOWN	SYBR	None	0.976205	0.919981	1.03586	14.9268	14.9169	0.0095138		0.0013504	0.0308236			0.0347446	TRUE	0.409071	TRUE	3	9	1	85.0232				N	N
F1	CONT	E3	UNKNOWN	SYBR	None	1	0.882118	1.13364	20.9627	20.8765	0.0837578		5.4882	0.0651757			0	TRUE	0.134942	TRUE	3	17	1	82.2221				N	N
F2	CONT	E3	UNKNOWN	SYBR	None	1	0.882118	1.13364	20.7954	20.8765	0.0837578		5.4882	0.0651757			0	TRUE	0.134942	TRUE	3	16	1	82.4088				N	N
F3	CONT	E3	UNKNOWN	SYBR	None	1	0.882118	1.13364	20.8715	20.8765	0.0837578		5.4882	0.0651757			0	TRUE	0.134942	TRUE	3	15	1	82.5956				N	N
F4	MO	E3	UNKNOWN	SYBR	None	0.145293	0.125317	0.168454	22.6339	22.689	0.0511925		8.27116	0.0768547			2.78296	TRUE	0.134942	TRUE	3	19	1	82.4088				N	N
F5	MO	E3	UNKNOWN	SYBR	None	0.145293	0.125317	0.168454	22.735	22.689	0.0511925		8.27116	0.0768547			2.78296	TRUE	0.134942	TRUE	3	18	1	82.5956				N	N
F6	MO	E3	UNKNOWN	SYBR	None	0.145293	0.125317	0.168454	22.6983	22.689	0.0511925		8.27116	0.0768547			2.78296	TRUE	0.134942	TRUE	3	18	1	82.5956				N	N
F7	6%	E3	UNKNOWN	SYBR	None	0.683971	0.620645	0.753759	21.3556	21.4463	0.0793244		6.03619	0.0504842			0.547992	TRUE	0.134942	TRUE	3	16	1	82.5956				N	N
F8	6%	E3	UNKNOWN	SYBR	None	0.683971	0.620645	0.753759	21.48	21.4463	0.0793244		6.03619	0.0504842			0.547992	TRUE	0.134942	TRUE	3	17	1	82.4088				N	N
F9	6%	E3	UNKNOWN	SYBR	None	0.683971	0.620645	0.753759	21.5032	21.4463	0.0793244		6.03619	0.0504842			0.547992	TRUE	0.134942	TRUE	3	17	1	82.2221				N	N
F10	6%+INF	E3	UNKNOWN	SYBR	None	0.359072	0.336012	0.383714	21.8737	21.8814	0.0284426		6.96586	0.0344903			1.47766	TRUE	0.134942	TRUE	3	17	1	82.0354				N	N
F11	6%+INF	E3	UNKNOWN	SYBR	None	0.359072	0.336012	0.383714	21.9129	21.8814	0.0284426		6.96586	0.0344903			1.47766	TRUE	0.134942	TRUE	3	17	1	81.8486				N	N
F12	6%+INF	E3	UNKNOWN	SYBR	None	0.359072	0.336012	0.383714	21.8576	21.8814	0.0284426		6.96586	0.0344903			1.47766	TRUE	0.134942	TRUE	3	17	1	81.4751				N	N
Analysis Type	Singleplex
Endogenous Control	G1
RQ Min/Max Confidence Level	95.0
Reference Sample	CONT
