# Supplementary material for: Plasma-activated media inhibits epithelial-mesenchymal transition and ameliorates intestinal fibrosis through the PPARγ/TGF-β1/SMAD3 pathway
Source: PLoS One. 2025 Oct 22;20(10):e0335225. doi: 10.1371/journal.pone.0335225 (PMC12543144; doi:10.1371/journal.pone.0335225)
Supplement: S4 File — (ZIP) [file pone.0335225.s009.zip › Response experiment PCR/8.14.1/A.xls]

## Sheet: Results
Block Type	96alum
Chemistry	SYBR_GREEN
Experiment File Name	D:\Documents and Settings\INSTR-ADMIN\Desktop\YOUYI.2024\8.14
Experiment Run End Time	2024-08-14 12:48:25 PM CST
Instrument Type	sds7500
Passive Reference	ROX
Well	Sample Name	Target Name	Task	Reporter	Quencher	RQ	RQ Min	RQ Max	Cт	Cт Mean	Cт SD	ΔCт	ΔCт Mean	ΔCт SE	HK Control ΔCт Mean	HK Control ΔCт SE	ΔΔCт	Automatic Ct Threshold	Ct Threshold	Automatic Baseline	Baseline Start	Baseline End	Efficiency	Tm1	Tm2	Tm3	Comments
A1	contrl	g1	UNKNOWN	SYBR	None				15.1985	15.1428	0.0923439							TRUE	0.40767	TRUE	3	9	1	85.3967
A2	contrl	g1	UNKNOWN	SYBR	None				15.1937	15.1428	0.0923439							TRUE	0.40767	TRUE	3	8	1	85.3967
A3	contrl	g1	UNKNOWN	SYBR	None				15.0362	15.1428	0.0923439							TRUE	0.40767	TRUE	3	9	1	85.3967
A4	mo	g1	UNKNOWN	SYBR	None				14.3868	14.358	0.047473							TRUE	0.40767	TRUE	3	8	1	85.3967
A5	mo	g1	UNKNOWN	SYBR	None				14.3839	14.358	0.047473							TRUE	0.40767	TRUE	3	7	1	85.5834
A6	mo	g1	UNKNOWN	SYBR	None				14.3032	14.358	0.047473							TRUE	0.40767	TRUE	3	8	1	85.5834
A7	6%	g1	UNKNOWN	SYBR	None				14.9765	15.0507	0.11516							TRUE	0.40767	TRUE	3	9	1	85.3967
A8	6%	g1	UNKNOWN	SYBR	None				15.1834	15.0507	0.11516							TRUE	0.40767	TRUE	3	8	1	85.3967
A9	6%	g1	UNKNOWN	SYBR	None				14.9923	15.0507	0.11516							TRUE	0.40767	TRUE	3	9	1	85.2099
A10	6%+INF	g1	UNKNOWN	SYBR	None				14.8375	14.951	0.13132							TRUE	0.40767	TRUE	3	9	1	85.2099
A11	6%+INF	g1	UNKNOWN	SYBR	None				15.0948	14.951	0.13132							TRUE	0.40767	TRUE	3	9	1	85.0232
A12	6%+INF	g1	UNKNOWN	SYBR	None				14.9207	14.951	0.13132							TRUE	0.40767	TRUE	3	9	1	84.8365
B1	contrl	a-1	UNKNOWN	SYBR	None	1	0.817227	1.22365	27.9481	28.0977	0.156434		12.9549	0.104879			0	TRUE	0.330618	TRUE	3	22	1	81.1017
B2	contrl	a-1	UNKNOWN	SYBR	None	1	0.817227	1.22365	28.085	28.0977	0.156434		12.9549	0.104879			0	TRUE	0.330618	TRUE	3	22	1	81.2884
B3	contrl	a-1	UNKNOWN	SYBR	None	1	0.817227	1.22365	28.2602	28.0977	0.156434		12.9549	0.104879			0	TRUE	0.330618	TRUE	3	22	1	81.2884
B4	mo	a-1	UNKNOWN	SYBR	None	17.4392	14.1224	21.535	23.0284	23.1887	0.183831		8.83068	0.109617			-4.12426	TRUE	0.330618	TRUE	3	17	1	81.4751
B5	mo	a-1	UNKNOWN	SYBR	None	17.4392	14.1224	21.535	23.1482	23.1887	0.183831		8.83068	0.109617			-4.12426	TRUE	0.330618	TRUE	3	17	1	81.4751
B6	mo	a-1	UNKNOWN	SYBR	None	17.4392	14.1224	21.535	23.3893	23.1887	0.183831		8.83068	0.109617			-4.12426	TRUE	0.330618	TRUE	3	18	1	81.4751
B7	6%	a-1	UNKNOWN	SYBR	None	1.59989	1.32975	1.92491	27.3983	27.3277	0.120182		12.277	0.0960999			-0.677976	TRUE	0.330618	TRUE	3	22	1	81.2884
B8	6%	a-1	UNKNOWN	SYBR	None	1.59989	1.32975	1.92491	27.3958	27.3277	0.120182		12.277	0.0960999			-0.677976	TRUE	0.330618	TRUE	3	21	1	81.2884
B9	6%	a-1	UNKNOWN	SYBR	None	1.59989	1.32975	1.92491	27.1889	27.3277	0.120182		12.277	0.0960999			-0.677976	TRUE	0.330618	TRUE	3	21	1	81.1017
B10	6%+INF	a-1	UNKNOWN	SYBR	None	10.6325	8.77327	12.8858	24.5907	24.4955	0.112607		9.54453	0.0998753			-3.41041	TRUE	0.330618	TRUE	3	19	1	81.1017
B11	6%+INF	a-1	UNKNOWN	SYBR	None	10.6325	8.77327	12.8858	24.3712	24.4955	0.112607		9.54453	0.0998753			-3.41041	TRUE	0.330618	TRUE	3	18	1	80.9149
B12	6%+INF	a-1	UNKNOWN	SYBR	None	10.6325	8.77327	12.8858	24.5246	24.4955	0.112607		9.54453	0.0998753			-3.41041	TRUE	0.330618	TRUE	3	18	1	80.7282
C1	contrl	g2	UNKNOWN	SYBR	None	1	0.900498	1.1105	15.1679	15.1661	0.0192444		0.0232995	0.0544602			0	TRUE	0.432101	TRUE	3	9	1	85.7702
C2	contrl	g2	UNKNOWN	SYBR	None	1	0.900498	1.1105	15.1844	15.1661	0.0192444		0.0232995	0.0544602			0	TRUE	0.432101	TRUE	3	9	1	85.7702
C3	contrl	g2	UNKNOWN	SYBR	None	1	0.900498	1.1105	15.146	15.1661	0.0192444		0.0232995	0.0544602			0	TRUE	0.432101	TRUE	3	8	1	85.7702
C4	mo	g2	UNKNOWN	SYBR	None	0.986857	0.928428	1.04896	14.3824	14.4004	0.0276331		0.0423861	0.0317137			0.0190865	TRUE	0.432101	TRUE	3	8	1	85.9569
C5	mo	g2	UNKNOWN	SYBR	None	0.986857	0.928428	1.04896	14.4322	14.4004	0.0276331		0.0423861	0.0317137			0.0190865	TRUE	0.432101	TRUE	3	9	1	85.7702
C6	mo	g2	UNKNOWN	SYBR	None	0.986857	0.928428	1.04896	14.3865	14.4004	0.0276331		0.0423861	0.0317137			0.0190865	TRUE	0.432101	TRUE	3	8	1	85.7702
C7	6%	g2	UNKNOWN	SYBR	None	1.07325	0.944008	1.22018	14.9626	14.972	0.00859944		-0.0786854	0.066673			-0.101985	TRUE	0.432101	TRUE	3	8	1	85.7702
C8	6%	g2	UNKNOWN	SYBR	None	1.07325	0.944008	1.22018	14.9795	14.972	0.00859944		-0.0786854	0.066673			-0.101985	TRUE	0.432101	TRUE	3	8	1	85.7702
C9	6%	g2	UNKNOWN	SYBR	None	1.07325	0.944008	1.22018	14.974	14.972	0.00859944		-0.0786854	0.066673			-0.101985	TRUE	0.432101	TRUE	3	8	1	85.5834
C10	6%+INF	g2	UNKNOWN	SYBR	None	1.0416	0.898433	1.20759	14.9183	14.9155	0.0215615		-0.035505	0.0768326			-0.0588045	TRUE	0.432101	TRUE	3	9	1	85.3967
C11	6%+INF	g2	UNKNOWN	SYBR	None	1.0416	0.898433	1.20759	14.8927	14.9155	0.0215615		-0.035505	0.0768326			-0.0588045	TRUE	0.432101	TRUE	3	9	1	85.2099
C12	6%+INF	g2	UNKNOWN	SYBR	None	1.0416	0.898433	1.20759	14.9355	14.9155	0.0215615		-0.035505	0.0768326			-0.0588045	TRUE	0.432101	TRUE	3	8	1	85.0232
D1	contrl	a-2	UNKNOWN	SYBR	None	1	0.820908	1.21816	27.9396	28.0839	0.151719		12.9411	0.102544			0	TRUE	0.325758	TRUE	3	21	1	81.4751
D2	contrl	a-2	UNKNOWN	SYBR	None	1	0.820908	1.21816	28.0701	28.0839	0.151719		12.9411	0.102544			0	TRUE	0.325758	TRUE	3	22	1	81.4751
D3	contrl	a-2	UNKNOWN	SYBR	None	1	0.820908	1.21816	28.2421	28.0839	0.151719		12.9411	0.102544			0	TRUE	0.325758	TRUE	3	22	1	81.6619
D4	mo	a-2	UNKNOWN	SYBR	None	17.1047	14.4397	20.2616	23.1108	23.2028	0.144856		8.84481	0.0880094			-4.09632	TRUE	0.325758	TRUE	3	18	1	81.8486
D5	mo	a-2	UNKNOWN	SYBR	None	17.1047	14.4397	20.2616	23.1278	23.2028	0.144856		8.84481	0.0880094			-4.09632	TRUE	0.325758	TRUE	3	17	1	81.8486
D6	mo	a-2	UNKNOWN	SYBR	None	17.1047	14.4397	20.2616	23.3698	23.2028	0.144856		8.84481	0.0880094			-4.09632	TRUE	0.325758	TRUE	3	18	1	81.6619
D7	6%	a-2	UNKNOWN	SYBR	None	1.52858	1.27776	1.82865	27.4909	27.3796	0.112959		12.3289	0.0931339			-0.612196	TRUE	0.325758	TRUE	3	22	1	81.6619
D8	6%	a-2	UNKNOWN	SYBR	None	1.52858	1.27776	1.82865	27.3829	27.3796	0.112959		12.3289	0.0931339			-0.612196	TRUE	0.325758	TRUE	3	22	1	81.4751
D9	6%	a-2	UNKNOWN	SYBR	None	1.52858	1.27776	1.82865	27.2651	27.3796	0.112959		12.3289	0.0931339			-0.612196	TRUE	0.325758	TRUE	3	22	1	81.2884
D10	6%+INF	a-2	UNKNOWN	SYBR	None	10.3249	8.14828	13.0829	24.717	24.5241	0.1678		9.57307	0.12302			-3.36805	TRUE	0.325758	TRUE	3	19	1	81.2884
D11	6%+INF	a-2	UNKNOWN	SYBR	None	10.3249	8.14828	13.0829	24.4431	24.5241	0.1678		9.57307	0.12302			-3.36805	TRUE	0.325758	TRUE	3	18	1	81.1017
D12	6%+INF	a-2	UNKNOWN	SYBR	None	10.3249	8.14828	13.0829	24.4121	24.5241	0.1678		9.57307	0.12302			-3.36805	TRUE	0.325758	TRUE	3	18	1	80.9149
E1	contrl	g3	UNKNOWN	SYBR	None	1	0.750757	1.33199	15.6186	15.3412	0.240916		0.198373	0.148961			0	TRUE	0.414728	TRUE	3	8	1	85.7702
E2	contrl	g3	UNKNOWN	SYBR	None	1	0.750757	1.33199	15.1849	15.3412	0.240916		0.198373	0.148961			0	TRUE	0.414728	TRUE	3	9	1	85.7702
E3	contrl	g3	UNKNOWN	SYBR	None	1	0.750757	1.33199	15.22	15.3412	0.240916		0.198373	0.148961			0	TRUE	0.414728	TRUE	3	9	1	85.9569
E4	mo	g3	UNKNOWN	SYBR	None	1.10087	0.945532	1.28172	14.5631	14.4177	0.128401		0.0597324	0.0790369			-0.13864	TRUE	0.414728	TRUE	3	8	1	85.9569
E5	mo	g3	UNKNOWN	SYBR	None	1.10087	0.945532	1.28172	14.3704	14.4177	0.128401		0.0597324	0.0790369			-0.13864	TRUE	0.414728	TRUE	3	7	1	85.9569
E6	mo	g3	UNKNOWN	SYBR	None	1.10087	0.945532	1.28172	14.3197	14.4177	0.128401		0.0597324	0.0790369			-0.13864	TRUE	0.414728	TRUE	3	8	1	85.9569
E7	6%	g3	UNKNOWN	SYBR	None	1.28102	1.12167	1.46302	14.8635	14.8918	0.0321341		-0.158924	0.0690278			-0.357296	TRUE	0.414728	TRUE	3	8	1	85.9569
E8	6%	g3	UNKNOWN	SYBR	None	1.28102	1.12167	1.46302	14.8852	14.8918	0.0321341		-0.158924	0.0690278			-0.357296	TRUE	0.414728	TRUE	3	8	1	85.7702
E9	6%	g3	UNKNOWN	SYBR	None	1.28102	1.12167	1.46302	14.9267	14.8918	0.0321341		-0.158924	0.0690278			-0.357296	TRUE	0.414728	TRUE	3	8	1	85.5834
E10	6%+INF	g3	UNKNOWN	SYBR	None	1.16471	0.996801	1.36091	14.9222	14.9294	0.0488529		-0.0216017	0.0808939			-0.219974	TRUE	0.414728	TRUE	3	8	1	85.5834
E11	6%+INF	g3	UNKNOWN	SYBR	None	1.16471	0.996801	1.36091	14.8845	14.9294	0.0488529		-0.0216017	0.0808939			-0.219974	TRUE	0.414728	TRUE	3	8	1	85.3967
E12	6%+INF	g3	UNKNOWN	SYBR	None	1.16471	0.996801	1.36091	14.9814	14.9294	0.0488529		-0.0216017	0.0808939			-0.219974	TRUE	0.414728	TRUE	3	8	1	85.0232
F1	contrl	a-3	UNKNOWN	SYBR	None	1	0.841372	1.18854	27.9512	28.0055	0.12505		12.8628	0.0897495			0	TRUE	0.335493	TRUE	3	22	1	81.2884
F2	contrl	a-3	UNKNOWN	SYBR	None	1	0.841372	1.18854	27.9168	28.0055	0.12505		12.8628	0.0897495			0	TRUE	0.335493	TRUE	3	22	1	81.4751
F3	contrl	a-3	UNKNOWN	SYBR	None	1	0.841372	1.18854	28.1486	28.0055	0.12505		12.8628	0.0897495			0	TRUE	0.335493	TRUE	3	22	1	81.4751
F4	mo	a-3	UNKNOWN	SYBR	None	18.2671	15.4954	21.5346	22.876	23.0296	0.140288		8.67157	0.0855069			-4.19118	TRUE	0.335493	TRUE	3	17	1	81.6619
F5	mo	a-3	UNKNOWN	SYBR	None	18.2671	15.4954	21.5346	23.1509	23.0296	0.140288		8.67157	0.0855069			-4.19118	TRUE	0.335493	TRUE	3	18	1	81.6619
F6	mo	a-3	UNKNOWN	SYBR	None	18.2671	15.4954	21.5346	23.0618	23.0296	0.140288		8.67157	0.0855069			-4.19118	TRUE	0.335493	TRUE	3	17	1	81.6619
F7	6%	a-3	UNKNOWN	SYBR	None	1.45428	1.19245	1.7736	27.3664	27.3732	0.136582		12.3224	0.103145			-0.540301	TRUE	0.335493	TRUE	3	21	1	81.4751
F8	6%	a-3	UNKNOWN	SYBR	None	1.45428	1.19245	1.7736	27.513	27.3732	0.136582		12.3224	0.103145			-0.540301	TRUE	0.335493	TRUE	3	21	1	81.4751
F9	6%	a-3	UNKNOWN	SYBR	None	1.45428	1.19245	1.7736	27.2401	27.3732	0.136582		12.3224	0.103145			-0.540301	TRUE	0.335493	TRUE	3	22	1	81.2884
F10	6%+INF	a-3	UNKNOWN	SYBR	None	9.81622	8.13955	11.8383	24.6221	24.5186	0.105696		9.56758	0.0973251			-3.29517	TRUE	0.335493	TRUE	3	19	1	81.2884
F11	6%+INF	a-3	UNKNOWN	SYBR	None	9.81622	8.13955	11.8383	24.4108	24.5186	0.105696		9.56758	0.0973251			-3.29517	TRUE	0.335493	TRUE	3	18	1	81.1017
F12	6%+INF	a-3	UNKNOWN	SYBR	None	9.81622	8.13955	11.8383	24.5228	24.5186	0.105696		9.56758	0.0973251			-3.29517	TRUE	0.335493	TRUE	3	19	1	80.7282
Analysis Type	Singleplex
Endogenous Control	g1
RQ Min/Max Confidence Level	95.0
Reference Sample	contrl
