# Supplementary material for: Plasma-activated media inhibits epithelial-mesenchymal transition and ameliorates intestinal fibrosis through the PPARγ/TGF-β1/SMAD3 pathway
Source: PLoS One. 2025 Oct 22;20(10):e0335225. doi: 10.1371/journal.pone.0335225 (PMC12543144; doi:10.1371/journal.pone.0335225)
Supplement: S4 File — (ZIP) [file pone.0335225.s009.zip › Cell PCR/2024.7.6.5/V COL E A.xls]

## Sheet: Results
Block Type	96alum
Chemistry	SYBR_GREEN
Experiment File Name	D:\Documents and Settings\INSTR-ADMIN\Desktop\YOUYI.2024\2024.7.7
Experiment Run End Time	2024-07-07 03:09:12 PM CST
Instrument Type	sds7500
Passive Reference	ROX
Well	Sample Name	Target Name	Task	Reporter	Quencher	RQ	RQ Min	RQ Max	Cт	Cт Mean	Cт SD	ΔCт	ΔCт Mean	ΔCт SE	HK Control ΔCт Mean	HK Control ΔCт SE	ΔΔCт	Automatic Ct Threshold	Ct Threshold	Automatic Baseline	Baseline Start	Baseline End	Efficiency	Tm1	Tm2	Tm3	Comments
A1	CONTROL	G	UNKNOWN	SYBR	None				15.29	15.1608	0.119866							TRUE	0.435649	TRUE	3	9	1	85.4204
A2	CONTROL	G	UNKNOWN	SYBR	None				15.1392	15.1608	0.119866							TRUE	0.435649	TRUE	3	9	1	85.6022
A3	CONTROL	G	UNKNOWN	SYBR	None				15.0531	15.1608	0.119866							TRUE	0.435649	TRUE	3	9	1	85.6022
A4	MODEL	G	UNKNOWN	SYBR	None				15.2582	15.248	0.0187362							TRUE	0.435649	TRUE	3	9	1	85.6022
A5	MODEL	G	UNKNOWN	SYBR	None				15.2595	15.248	0.0187362							TRUE	0.435649	TRUE	3	9	1	85.6022
A6	MODEL	G	UNKNOWN	SYBR	None				15.2264	15.248	0.0187362							TRUE	0.435649	TRUE	3	9	1	85.6022
A7	L	G	UNKNOWN	SYBR	None				14.3764	14.4554	0.0699859							TRUE	0.435649	TRUE	3	8	1	85.6022
A8	L	G	UNKNOWN	SYBR	None				14.5096	14.4554	0.0699859							TRUE	0.435649	TRUE	3	8	1	85.4204
A9	L	G	UNKNOWN	SYBR	None				14.4802	14.4554	0.0699859							TRUE	0.435649	TRUE	3	8	1	85.2387
A10	M	G	UNKNOWN	SYBR	None				14.2007	14.2079	0.00921626							TRUE	0.435649	TRUE	3	8	1	85.2387
A11	M	G	UNKNOWN	SYBR	None				14.2183	14.2079	0.00921626							TRUE	0.435649	TRUE	3	8	1	85.0569
A12	M	G	UNKNOWN	SYBR	None				14.2047	14.2079	0.00921626							TRUE	0.435649	TRUE	3	8	1	84.8751
B1	H	G	UNKNOWN	SYBR	None				14.925	14.9114	0.0249105							TRUE	0.435649	TRUE	3	8	1	85.6022
B2	H	G	UNKNOWN	SYBR	None				14.9265	14.9114	0.0249105							TRUE	0.435649	TRUE	3	9	1	85.784
B3	H	G	UNKNOWN	SYBR	None				14.8826	14.9114	0.0249105							TRUE	0.435649	TRUE	3	8	1	85.784
B4	CONTROL	V	UNKNOWN	SYBR	None	1	0.875003	1.14285	15.8652	15.8663	0.00862538		0.705482	0.0693836			0	TRUE	0.582373	TRUE	3	9	1	83.7845
B5	CONTROL	V	UNKNOWN	SYBR	None	1	0.875003	1.14285	15.8582	15.8663	0.00862538		0.705482	0.0693836			0	TRUE	0.582373	TRUE	3	9	1	83.7845
B6	CONTROL	V	UNKNOWN	SYBR	None	1	0.875003	1.14285	15.8754	15.8663	0.00862538		0.705482	0.0693836			0	TRUE	0.582373	TRUE	3	9	1	83.7845
B7	MODEL	V	UNKNOWN	SYBR	None	1.94587	1.76256	2.14824	14.9248	14.9931	0.0870533		-0.254933	0.0514112			-0.960415	TRUE	0.582373	TRUE	3	8	1	83.7845
B8	MODEL	V	UNKNOWN	SYBR	None	1.94587	1.76256	2.14824	15.0911	14.9931	0.0870533		-0.254933	0.0514112			-0.960415	TRUE	0.582373	TRUE	3	8	1	83.7845
B9	MODEL	V	UNKNOWN	SYBR	None	1.94587	1.76256	2.14824	14.9634	14.9931	0.0870533		-0.254933	0.0514112			-0.960415	TRUE	0.582373	TRUE	3	8	1	83.6028
B10	L	V	UNKNOWN	SYBR	None	1.09847	0.690832	1.74666	14.7637	15.0254	0.411497		0.56998	0.24099			-0.135502	TRUE	0.582373	TRUE	3	7	1	83.421
B11	L	V	UNKNOWN	SYBR	None	1.09847	0.690832	1.74666	15.4997	15.0254	0.411497		0.56998	0.24099			-0.135502	TRUE	0.582373	TRUE	3	8	1	83.421
B12	L	V	UNKNOWN	SYBR	None	1.09847	0.690832	1.74666	14.8128	15.0254	0.411497		0.56998	0.24099			-0.135502	TRUE	0.582373	TRUE	3	8	1	83.0575
C1	M	V	UNKNOWN	SYBR	None	1.02774	0.957582	1.10303	14.9314	14.8739	0.0629629		0.66601	0.036739			-0.0394716	TRUE	0.582373	TRUE	3	8	1	83.7845
C2	M	V	UNKNOWN	SYBR	None	1.02774	0.957582	1.10303	14.8836	14.8739	0.0629629		0.66601	0.036739			-0.0394716	TRUE	0.582373	TRUE	3	8	1	83.9663
C3	M	V	UNKNOWN	SYBR	None	1.02774	0.957582	1.10303	14.8066	14.8739	0.0629629		0.66601	0.036739			-0.0394716	TRUE	0.582373	TRUE	3	8	1	83.9663
C4	H	V	UNKNOWN	SYBR	None	1.12171	1.08414	1.16057	15.4679	15.4512	0.0178694		0.539787	0.0176998			-0.165694	TRUE	0.582373	TRUE	3	8	1	83.9663
C5	H	V	UNKNOWN	SYBR	None	1.12171	1.08414	1.16057	15.4324	15.4512	0.0178694		0.539787	0.0176998			-0.165694	TRUE	0.582373	TRUE	3	8	1	83.9663
C6	H	V	UNKNOWN	SYBR	None	1.12171	1.08414	1.16057	15.4532	15.4512	0.0178694		0.539787	0.0176998			-0.165694	TRUE	0.582373	TRUE	3	8	1	83.9663
C7	CONTROL	COL	UNKNOWN	SYBR	None	1	0.847219	1.18033	16.3817	16.3292	0.0888718		1.16839	0.0861511			0	TRUE	0.523551	TRUE	3	10	1	84.6934
C8	CONTROL	COL	UNKNOWN	SYBR	None	1	0.847219	1.18033	16.3793	16.3292	0.0888718		1.16839	0.0861511			0	TRUE	0.523551	TRUE	3	10	1	84.5116
C9	CONTROL	COL	UNKNOWN	SYBR	None	1	0.847219	1.18033	16.2266	16.3292	0.0888718		1.16839	0.0861511			0	TRUE	0.523551	TRUE	3	10	1	84.3298
C10	MODEL	COL	UNKNOWN	SYBR	None	2.78051	2.69113	2.87286	14.9669	14.9411	0.022664		-0.306964	0.0169774			-1.47535	TRUE	0.523551	TRUE	3	8	1	84.3298
C11	MODEL	COL	UNKNOWN	SYBR	None	2.78051	2.69113	2.87286	14.9245	14.9411	0.022664		-0.306964	0.0169774			-1.47535	TRUE	0.523551	TRUE	3	8	1	84.1481
C12	MODEL	COL	UNKNOWN	SYBR	None	2.78051	2.69113	2.87286	14.9318	14.9411	0.022664		-0.306964	0.0169774			-1.47535	TRUE	0.523551	TRUE	3	8	1	83.9663
D1	L	COL	UNKNOWN	SYBR	None	1.11839	1.03459	1.20897	15.4588	15.4624	0.00392414		1.00696	0.0404699			-0.161421	TRUE	0.523551	TRUE	3	9	1	84.6934
D2	L	COL	UNKNOWN	SYBR	None	1.11839	1.03459	1.20897	15.4666	15.4624	0.00392414		1.00696	0.0404699			-0.161421	TRUE	0.523551	TRUE	3	9	1	84.6934
D3	L	COL	UNKNOWN	SYBR	None	1.11839	1.03459	1.20897	15.4617	15.4624	0.00392414		1.00696	0.0404699			-0.161421	TRUE	0.523551	TRUE	3	8	1	84.6934
D4	M	COL	UNKNOWN	SYBR	None	0.66046	0.628049	0.694543	15.9471	15.9747	0.0443391		1.76684	0.0261464			0.598457	TRUE	0.523551	TRUE	3	9	1	84.6934
D5	M	COL	UNKNOWN	SYBR	None	0.66046	0.628049	0.694543	15.9512	15.9747	0.0443391		1.76684	0.0261464			0.598457	TRUE	0.523551	TRUE	3	9	1	84.6934
D6	M	COL	UNKNOWN	SYBR	None	0.66046	0.628049	0.694543	16.0259	15.9747	0.0443391		1.76684	0.0261464			0.598457	TRUE	0.523551	TRUE	3	9	1	84.6934
D7	H	COL	UNKNOWN	SYBR	None	0.916331	0.843297	0.995689	16.1897	16.2058	0.07048		1.29445	0.0431585			0.12606	TRUE	0.523551	TRUE	3	9	1	84.6934
D8	H	COL	UNKNOWN	SYBR	None	0.916331	0.843297	0.995689	16.283	16.2058	0.07048		1.29445	0.0431585			0.12606	TRUE	0.523551	TRUE	3	10	1	84.5116
D9	H	COL	UNKNOWN	SYBR	None	0.916331	0.843297	0.995689	16.1448	16.2058	0.07048		1.29445	0.0431585			0.12606	TRUE	0.523551	TRUE	3	10	1	84.5116
D10	CONTROL	E	UNKNOWN	SYBR	None	1	0.858665	1.1646	20.6749	20.6013	0.0666297		5.44052	0.0791777			0	TRUE	0.200751	TRUE	3	15	1	82.3304
D11	CONTROL	E	UNKNOWN	SYBR	None	1	0.858665	1.1646	20.5838	20.6013	0.0666297		5.44052	0.0791777			0	TRUE	0.200751	TRUE	3	15	1	82.5122
D12	CONTROL	E	UNKNOWN	SYBR	None	1	0.858665	1.1646	20.5452	20.6013	0.0666297		5.44052	0.0791777			0	TRUE	0.200751	TRUE	3	15	1	82.6939
E1	MODEL	E	UNKNOWN	SYBR	None	0.0820214	0.0723531	0.0929817	24.1964	24.2964	0.111315		9.04837	0.0651716			3.60786	TRUE	0.200751	TRUE	3	19	1	82.5122
E2	MODEL	E	UNKNOWN	SYBR	None	0.0820214	0.0723531	0.0929817	24.4163	24.2964	0.111315		9.04837	0.0651716			3.60786	TRUE	0.200751	TRUE	3	20	1	82.5122
E3	MODEL	E	UNKNOWN	SYBR	None	0.0820214	0.0723531	0.0929817	24.2765	24.2964	0.111315		9.04837	0.0651716			3.60786	TRUE	0.200751	TRUE	3	19	1	82.5122
E4	L	E	UNKNOWN	SYBR	None	0.122724	0.112904	0.133399	22.8949	22.9224	0.0271331		8.46702	0.0433368			3.02651	TRUE	0.200751	TRUE	3	17	1	82.5122
E5	L	E	UNKNOWN	SYBR	None	0.122724	0.112904	0.133399	22.9232	22.9224	0.0271331		8.46702	0.0433368			3.02651	TRUE	0.200751	TRUE	3	17	1	82.5122
E6	L	E	UNKNOWN	SYBR	None	0.122724	0.112904	0.133399	22.9492	22.9224	0.0271331		8.46702	0.0433368			3.02651	TRUE	0.200751	TRUE	3	18	1	82.3304
E7	M	E	UNKNOWN	SYBR	None	0.293959	0.256644	0.3367	21.3267	21.4147	0.121828		7.20683	0.0705386			1.76631	TRUE	0.200751	TRUE	3	16	1	82.1486
E8	M	E	UNKNOWN	SYBR	None	0.293959	0.256644	0.3367	21.3637	21.4147	0.121828		7.20683	0.0705386			1.76631	TRUE	0.200751	TRUE	3	16	1	81.9669
E9	M	E	UNKNOWN	SYBR	None	0.293959	0.256644	0.3367	21.5538	21.4147	0.121828		7.20683	0.0705386			1.76631	TRUE	0.200751	TRUE	3	16	1	81.6033
E10	H	E	UNKNOWN	SYBR	None	0.758778	0.68443	0.841202	20.8367	20.7502	0.089406		5.83877	0.0535847			0.398251	TRUE	0.200751	TRUE	3	15	1	82.1486
E11	H	E	UNKNOWN	SYBR	None	0.758778	0.68443	0.841202	20.7556	20.7502	0.089406		5.83877	0.0535847			0.398251	TRUE	0.200751	TRUE	3	15	1	82.3304
E12	H	E	UNKNOWN	SYBR	None	0.758778	0.68443	0.841202	20.6582	20.7502	0.089406		5.83877	0.0535847			0.398251	TRUE	0.200751	TRUE	3	15	1	82.5122
F1	CONTROL	A-	UNKNOWN	SYBR	None	1	0.847702	1.17966	27.9549	28.0028	0.0880064		12.842	0.0858544			0	TRUE	0.393466	TRUE	3	22	1	81.6033
F2	CONTROL	A-	UNKNOWN	SYBR	None	1	0.847702	1.17966	27.9491	28.0028	0.0880064		12.842	0.0858544			0	TRUE	0.393466	TRUE	3	22	1	81.6033
F3	CONTROL	A-	UNKNOWN	SYBR	None	1	0.847702	1.17966	28.1044	28.0028	0.0880064		12.842	0.0858544			0	TRUE	0.393466	TRUE	3	21	1	81.6033
F4	MODEL	A-	UNKNOWN	SYBR	None	165.668	146.451	187.406	20.829	20.7179	0.109372		5.46988	0.0640655			-7.37215	TRUE	0.393466	TRUE	3	15	1	81.6033
F5	MODEL	A-	UNKNOWN	SYBR	None	165.668	146.451	187.406	20.7144	20.7179	0.109372		5.46988	0.0640655			-7.37215	TRUE	0.393466	TRUE	3	15	1	81.6033
F6	MODEL	A-	UNKNOWN	SYBR	None	165.668	146.451	187.406	20.6104	20.7179	0.109372		5.46988	0.0640655			-7.37215	TRUE	0.393466	TRUE	3	14	1	81.4215
F7	L	A-	UNKNOWN	SYBR	None	87.6318	78.1364	98.2811	20.9314	20.8441	0.0758702		6.38864	0.0595939			-6.45338	TRUE	0.393466	TRUE	3	14	1	81.2398
F8	L	A-	UNKNOWN	SYBR	None	87.6318	78.1364	98.2811	20.795	20.8441	0.0758702		6.38864	0.0595939			-6.45338	TRUE	0.393466	TRUE	3	14	1	81.058
F9	L	A-	UNKNOWN	SYBR	None	87.6318	78.1364	98.2811	20.8058	20.8441	0.0758702		6.38864	0.0595939			-6.45338	TRUE	0.393466	TRUE	3	15	1	80.8762
F10	M	A-	UNKNOWN	SYBR	None	12.2523	10.4966	14.3016	23.593	23.4349	0.13889		9.22705	0.0803645			-3.61498	TRUE	0.393466	TRUE	3	16	1	81.058
F11	M	A-	UNKNOWN	SYBR	None	12.2523	10.4966	14.3016	23.3793	23.4349	0.13889		9.22705	0.0803645			-3.61498	TRUE	0.393466	TRUE	3	17	1	81.2398
F12	M	A-	UNKNOWN	SYBR	None	12.2523	10.4966	14.3016	23.3325	23.4349	0.13889		9.22705	0.0803645			-3.61498	TRUE	0.393466	TRUE	3	17	1	81.4215
G1	H	A-	UNKNOWN	SYBR	None	0.933412	0.781374	1.11503	27.6708	27.8528	0.158064		12.9414	0.0923844			0.0994148	TRUE	0.393466	TRUE	3	22	1	81.2398
G2	H	A-	UNKNOWN	SYBR	None	0.933412	0.781374	1.11503	27.9327	27.8528	0.158064		12.9414	0.0923844			0.0994148	TRUE	0.393466	TRUE	3	22	1	81.2398
G3	H	A-	UNKNOWN	SYBR	None	0.933412	0.781374	1.11503	27.955	27.8528	0.158064		12.9414	0.0923844			0.0994148	TRUE	0.393466	TRUE	3	22	1	81.2398
Analysis Type	Singleplex
Endogenous Control	G
RQ Min/Max Confidence Level	95.0
Reference Sample	CONTROL
