# Supplementary material for: Plasma-activated media inhibits epithelial-mesenchymal transition and ameliorates intestinal fibrosis through the PPARγ/TGF-β1/SMAD3 pathway
Source: PLoS One. 2025 Oct 22;20(10):e0335225. doi: 10.1371/journal.pone.0335225 (PMC12543144; doi:10.1371/journal.pone.0335225)
Supplement: S4 File — (ZIP) [file pone.0335225.s009.zip › Cell PCR/2024.7.6.4/V COL E A.xls]

## Sheet: Results
Block Type	96alum
Chemistry	SYBR_GREEN
Experiment File Name	D:\Documents and Settings\INSTR-ADMIN\Desktop\YOUYI.2024\2024.7.6
Experiment Run End Time	2024-07-06 23:48:21 PM CST
Instrument Type	sds7500
Passive Reference	ROX
Well	Sample Name	Target Name	Task	Reporter	Quencher	RQ	RQ Min	RQ Max	Cт	Cт Mean	Cт SD	ΔCт	ΔCт Mean	ΔCт SE	HK Control ΔCт Mean	HK Control ΔCт SE	ΔΔCт	Automatic Ct Threshold	Ct Threshold	Automatic Baseline	Baseline Start	Baseline End	Efficiency	Tm1	Tm2	Tm3	Comments
A1	control	g	UNKNOWN	SYBR	None				15.5744	15.4905	0.0911609							TRUE	0.539883	TRUE	3	9	1	85.5577
A2	control	g	UNKNOWN	SYBR	None				15.5036	15.4905	0.0911609							TRUE	0.539883	TRUE	3	9	1	85.5577
A3	control	g	UNKNOWN	SYBR	None				15.3935	15.4905	0.0911609							TRUE	0.539883	TRUE	3	9	1	85.7348
A4	model	g	UNKNOWN	SYBR	None				15.7329	15.7721	0.0402064							TRUE	0.539883	TRUE	3	9	1	85.7348
A5	model	g	UNKNOWN	SYBR	None				15.8132	15.7721	0.0402064							TRUE	0.539883	TRUE	3	9	1	85.7348
A6	model	g	UNKNOWN	SYBR	None				15.7703	15.7721	0.0402064							TRUE	0.539883	TRUE	3	8	1	85.7348
A7	L	g	UNKNOWN	SYBR	None				14.9317	14.9409	0.00836181							TRUE	0.539883	TRUE	3	8	1	85.7348
A8	L	g	UNKNOWN	SYBR	None				14.948	14.9409	0.00836181							TRUE	0.539883	TRUE	3	8	1	85.5577
A9	L	g	UNKNOWN	SYBR	None				14.943	14.9409	0.00836181							TRUE	0.539883	TRUE	3	8	1	85.3807
A10	M	g	UNKNOWN	SYBR	None				14.6729	14.7305	0.053024							TRUE	0.539883	TRUE	3	8	1	85.3807
A11	M	g	UNKNOWN	SYBR	None				14.7411	14.7305	0.053024							TRUE	0.539883	TRUE	3	8	1	85.2037
A12	M	g	UNKNOWN	SYBR	None				14.7773	14.7305	0.053024							TRUE	0.539883	TRUE	3	8	1	85.0267
B1	H	g	UNKNOWN	SYBR	None				15.4418	15.3654	0.070872							TRUE	0.539883	TRUE	3	9	1	85.7348
B2	H	g	UNKNOWN	SYBR	None				15.3526	15.3654	0.070872							TRUE	0.539883	TRUE	3	8	1	85.9118
B3	H	g	UNKNOWN	SYBR	None				15.3018	15.3654	0.070872							TRUE	0.539883	TRUE	3	9	1	85.9118
B4	control	v	UNKNOWN	SYBR	None	1	0.90232	1.10825	15.9229	15.9395	0.0157306		0.449021	0.0534096			0	TRUE	0.606377	TRUE	3	9	1	83.9647
B5	control	v	UNKNOWN	SYBR	None	1	0.90232	1.10825	15.9414	15.9395	0.0157306		0.449021	0.0534096			0	TRUE	0.606377	TRUE	3	9	1	83.9647
B6	control	v	UNKNOWN	SYBR	None	1	0.90232	1.10825	15.9542	15.9395	0.0157306		0.449021	0.0534096			0	TRUE	0.606377	TRUE	3	9	1	83.9647
B7	model	v	UNKNOWN	SYBR	None	2.23368	2.07319	2.4066	15.0498	15.0617	0.0537306		-0.710402	0.038745			-1.15942	TRUE	0.606377	TRUE	3	8	1	83.9647
B8	model	v	UNKNOWN	SYBR	None	2.23368	2.07319	2.4066	15.1204	15.0617	0.0537306		-0.710402	0.038745			-1.15942	TRUE	0.606377	TRUE	3	8	1	83.7877
B9	model	v	UNKNOWN	SYBR	None	2.23368	2.07319	2.4066	15.015	15.0617	0.0537306		-0.710402	0.038745			-1.15942	TRUE	0.606377	TRUE	3	8	1	83.7877
B10	L	v	UNKNOWN	SYBR	None	1.37737	1.35494	1.40018	14.9391	14.928	0.0121868		-0.0128972	0.00853302			-0.461918	TRUE	0.606377	TRUE	3	8	1	83.6107
B11	L	v	UNKNOWN	SYBR	None	1.37737	1.35494	1.40018	14.915	14.928	0.0121868		-0.0128972	0.00853302			-0.461918	TRUE	0.606377	TRUE	3	8	1	83.4337
B12	L	v	UNKNOWN	SYBR	None	1.37737	1.35494	1.40018	14.93	14.928	0.0121868		-0.0128972	0.00853302			-0.461918	TRUE	0.606377	TRUE	3	8	1	83.2567
C1	M	v	UNKNOWN	SYBR	None	1.17857	1.10249	1.2599	14.9124	14.9424	0.028202		0.211985	0.0346742			-0.237035	TRUE	0.606377	TRUE	3	8	1	83.9647
C2	M	v	UNKNOWN	SYBR	None	1.17857	1.10249	1.2599	14.9467	14.9424	0.028202		0.211985	0.0346742			-0.237035	TRUE	0.606377	TRUE	3	8	1	84.1417
C3	M	v	UNKNOWN	SYBR	None	1.17857	1.10249	1.2599	14.9683	14.9424	0.028202		0.211985	0.0346742			-0.237035	TRUE	0.606377	TRUE	3	8	1	84.1417
C4	H	v	UNKNOWN	SYBR	None	0.954645	0.861149	1.05829	15.9498	15.8814	0.0598543		0.515985	0.053558			0.0669638	TRUE	0.606377	TRUE	3	9	1	84.1417
C5	H	v	UNKNOWN	SYBR	None	0.954645	0.861149	1.05829	15.8387	15.8814	0.0598543		0.515985	0.053558			0.0669638	TRUE	0.606377	TRUE	3	9	1	84.1417
C6	H	v	UNKNOWN	SYBR	None	0.954645	0.861149	1.05829	15.8557	15.8814	0.0598543		0.515985	0.053558			0.0669638	TRUE	0.606377	TRUE	3	9	1	84.1417
C7	control	col	UNKNOWN	SYBR	None	1	0.873983	1.14419	16.9385	16.8801	0.0799083		1.38957	0.0699896			0	TRUE	0.680103	TRUE	3	10	1	84.6727
C8	control	col	UNKNOWN	SYBR	None	1	0.873983	1.14419	16.9126	16.8801	0.0799083		1.38957	0.0699896			0	TRUE	0.680103	TRUE	3	10	1	84.6727
C9	control	col	UNKNOWN	SYBR	None	1	0.873983	1.14419	16.789	16.8801	0.0799083		1.38957	0.0699896			0	TRUE	0.680103	TRUE	3	9	1	84.4957
C10	model	col	UNKNOWN	SYBR	None	3.30819	3.05659	3.5805	15.4843	15.4357	0.0587518		-0.336477	0.0411028			-1.72604	TRUE	0.680103	TRUE	3	8	1	84.4957
C11	model	col	UNKNOWN	SYBR	None	3.30819	3.05659	3.5805	15.4523	15.4357	0.0587518		-0.336477	0.0411028			-1.72604	TRUE	0.680103	TRUE	3	8	1	84.3187
C12	model	col	UNKNOWN	SYBR	None	3.30819	3.05659	3.5805	15.3704	15.4357	0.0587518		-0.336477	0.0411028			-1.72604	TRUE	0.680103	TRUE	3	8	1	83.9647
D1	L	col	UNKNOWN	SYBR	None	1.34674	1.26603	1.4326	15.8607	15.901	0.0549906		0.960092	0.0321138			-0.429475	TRUE	0.680103	TRUE	3	9	1	84.8497
D2	L	col	UNKNOWN	SYBR	None	1.34674	1.26603	1.4326	15.8786	15.901	0.0549906		0.960092	0.0321138			-0.429475	TRUE	0.680103	TRUE	3	9	1	84.8497
D3	L	col	UNKNOWN	SYBR	None	1.34674	1.26603	1.4326	15.9637	15.901	0.0549906		0.960092	0.0321138			-0.429475	TRUE	0.680103	TRUE	3	9	1	84.8497
D4	M	col	UNKNOWN	SYBR	None	0.868329	0.811521	0.929115	16.341	16.3237	0.0299452		1.59325	0.035158			0.203686	TRUE	0.680103	TRUE	3	9	1	84.8497
D5	M	col	UNKNOWN	SYBR	None	0.868329	0.811521	0.929115	16.2891	16.3237	0.0299452		1.59325	0.035158			0.203686	TRUE	0.680103	TRUE	3	9	1	84.8497
D6	M	col	UNKNOWN	SYBR	None	0.868329	0.811521	0.929115	16.341	16.3237	0.0299452		1.59325	0.035158			0.203686	TRUE	0.680103	TRUE	3	9	1	84.8497
D7	H	col	UNKNOWN	SYBR	None	1.01468	0.877671	1.17308	16.8469	16.734	0.109643		1.36854	0.0753758			-0.0210288	TRUE	0.680103	TRUE	3	9	1	84.8497
D8	H	col	UNKNOWN	SYBR	None	1.01468	0.877671	1.17308	16.7271	16.734	0.109643		1.36854	0.0753758			-0.0210288	TRUE	0.680103	TRUE	3	9	1	84.6727
D9	H	col	UNKNOWN	SYBR	None	1.01468	0.877671	1.17308	16.628	16.734	0.109643		1.36854	0.0753758			-0.0210288	TRUE	0.680103	TRUE	3	9	1	84.6727
D10	control	e	UNKNOWN	SYBR	None	1	0.899028	1.11231	20.504	20.4925	0.0294429		5.00205	0.0553088			0	TRUE	0.199855	TRUE	3	15	1	82.1946
D11	control	e	UNKNOWN	SYBR	None	1	0.899028	1.11231	20.5146	20.4925	0.0294429		5.00205	0.0553088			0	TRUE	0.199855	TRUE	3	15	1	82.5487
D12	control	e	UNKNOWN	SYBR	None	1	0.899028	1.11231	20.4591	20.4925	0.0294429		5.00205	0.0553088			0	TRUE	0.199855	TRUE	3	15	1	82.5487
E1	model	e	UNKNOWN	SYBR	None	0.0905521	0.0840992	0.0975002	24.1786	24.2393	0.053015		8.46715	0.038415			3.46511	TRUE	0.199855	TRUE	3	19	1	82.5487
E2	model	e	UNKNOWN	SYBR	None	0.0905521	0.0840992	0.0975002	24.2766	24.2393	0.053015		8.46715	0.038415			3.46511	TRUE	0.199855	TRUE	3	19	1	82.5487
E3	model	e	UNKNOWN	SYBR	None	0.0905521	0.0840992	0.0975002	24.2627	24.2393	0.053015		8.46715	0.038415			3.46511	TRUE	0.199855	TRUE	3	19	1	82.5487
E4	L	e	UNKNOWN	SYBR	None	0.124172	0.120434	0.128027	22.98	22.9525	0.0262122		8.01163	0.015885			3.00958	TRUE	0.199855	TRUE	3	18	1	82.5487
E5	L	e	UNKNOWN	SYBR	None	0.124172	0.120434	0.128027	22.9498	22.9525	0.0262122		8.01163	0.015885			3.00958	TRUE	0.199855	TRUE	3	18	1	82.3717
E6	L	e	UNKNOWN	SYBR	None	0.124172	0.120434	0.128027	22.9278	22.9525	0.0262122		8.01163	0.015885			3.00958	TRUE	0.199855	TRUE	3	18	1	82.1946
E7	M	e	UNKNOWN	SYBR	None	0.346607	0.31744	0.378453	21.1982	21.2611	0.0587123		6.53067	0.0456752			1.52863	TRUE	0.199855	TRUE	3	15	1	82.1946
E8	M	e	UNKNOWN	SYBR	None	0.346607	0.31744	0.378453	21.3144	21.2611	0.0587123		6.53067	0.0456752			1.52863	TRUE	0.199855	TRUE	3	16	1	82.0176
E9	M	e	UNKNOWN	SYBR	None	0.346607	0.31744	0.378453	21.2709	21.2611	0.0587123		6.53067	0.0456752			1.52863	TRUE	0.199855	TRUE	3	16	1	81.6636
E10	H	e	UNKNOWN	SYBR	None	0.738822	0.638517	0.854884	20.9268	20.8042	0.110552		5.43875	0.0758169			0.4367	TRUE	0.199855	TRUE	3	16	1	82.0176
E11	H	e	UNKNOWN	SYBR	None	0.738822	0.638517	0.854884	20.7738	20.8042	0.110552		5.43875	0.0758169			0.4367	TRUE	0.199855	TRUE	3	15	1	82.1946
E12	H	e	UNKNOWN	SYBR	None	0.738822	0.638517	0.854884	20.712	20.8042	0.110552		5.43875	0.0758169			0.4367	TRUE	0.199855	TRUE	3	15	1	82.3717
F1	control	a-	UNKNOWN	SYBR	None	1	0.872877	1.14564	28.0467	28.0691	0.0816272		12.5786	0.0706477			0	TRUE	0.418954	TRUE	3	22	1	81.4866
F2	control	a-	UNKNOWN	SYBR	None	1	0.872877	1.14564	28.0009	28.0691	0.0816272		12.5786	0.0706477			0	TRUE	0.418954	TRUE	3	22	1	81.6636
F3	control	a-	UNKNOWN	SYBR	None	1	0.872877	1.14564	28.1595	28.0691	0.0816272		12.5786	0.0706477			0	TRUE	0.418954	TRUE	3	22	1	81.4866
F4	model	a-	UNKNOWN	SYBR	None	173.127	139.433	214.963	21.1125	20.915	0.190604		5.14289	0.112467			-7.43569	TRUE	0.418954	TRUE	3	15	1	81.6636
F5	model	a-	UNKNOWN	SYBR	None	173.127	139.433	214.963	20.9006	20.915	0.190604		5.14289	0.112467			-7.43569	TRUE	0.418954	TRUE	3	14	1	81.4866
F6	model	a-	UNKNOWN	SYBR	None	173.127	139.433	214.963	20.7321	20.915	0.190604		5.14289	0.112467			-7.43569	TRUE	0.418954	TRUE	3	14	1	81.4866
F7	L	a-	UNKNOWN	SYBR	None	94.7488	92.0534	97.5232	20.9651	20.9535	0.0245922		6.01255	0.0149966			-6.56604	TRUE	0.418954	TRUE	3	14	1	81.3096
F8	L	a-	UNKNOWN	SYBR	None	94.7488	92.0534	97.5232	20.9252	20.9535	0.0245922		6.01255	0.0149966			-6.56604	TRUE	0.418954	TRUE	3	14	1	81.1326
F9	L	a-	UNKNOWN	SYBR	None	94.7488	92.0534	97.5232	20.9701	20.9535	0.0245922		6.01255	0.0149966			-6.56604	TRUE	0.418954	TRUE	3	15	1	80.9556
F10	M	a-	UNKNOWN	SYBR	None	14.0973	13.2589	14.9887	23.4746	23.4917	0.0152862		8.76123	0.0318602			-3.81735	TRUE	0.418954	TRUE	3	17	1	81.1326
F11	M	a-	UNKNOWN	SYBR	None	14.0973	13.2589	14.9887	23.4964	23.4917	0.0152862		8.76123	0.0318602			-3.81735	TRUE	0.418954	TRUE	3	17	1	81.3096
F12	M	a-	UNKNOWN	SYBR	None	14.0973	13.2589	14.9887	23.5041	23.4917	0.0152862		8.76123	0.0318602			-3.81735	TRUE	0.418954	TRUE	3	17	1	81.3096
G1	H	a-	UNKNOWN	SYBR	None	1.00398	0.900321	1.11957	27.869	27.9383	0.0677942		12.5729	0.0566242			-0.00572554	TRUE	0.418954	TRUE	3	22	1	81.3096
G2	H	a-	UNKNOWN	SYBR	None	1.00398	0.900321	1.11957	27.9414	27.9383	0.0677942		12.5729	0.0566242			-0.00572554	TRUE	0.418954	TRUE	3	22	1	81.3096
G3	H	a-	UNKNOWN	SYBR	None	1.00398	0.900321	1.11957	28.0045	27.9383	0.0677942		12.5729	0.0566242			-0.00572554	TRUE	0.418954	TRUE	3	21	1	81.3096
Analysis Type	Singleplex
Endogenous Control	g
RQ Min/Max Confidence Level	95.0
Reference Sample	control
