# Supplementary material for: Plasma-activated media inhibits epithelial-mesenchymal transition and ameliorates intestinal fibrosis through the PPARγ/TGF-β1/SMAD3 pathway
Source: PLoS One. 2025 Oct 22;20(10):e0335225. doi: 10.1371/journal.pone.0335225 (PMC12543144; doi:10.1371/journal.pone.0335225)
Supplement: S4 File — (ZIP) [file pone.0335225.s009.zip › Cell PCR/2024.7.6.3/N.xls]

## Sheet: Results
Block Type	96alum
Chemistry	SYBR_GREEN
Experiment File Name	D:\Documents and Settings\INSTR-ADMIN\Desktop\YOUYI.2024\2024.7.6
Experiment Run End Time	2024-07-06 20:14:10 PM CST
Instrument Type	sds7500
Passive Reference	ROX
Well	Sample Name	Target Name	Task	Reporter	Quencher	RQ	RQ Min	RQ Max	Cт	Cт Mean	Cт SD	ΔCт	ΔCт Mean	ΔCт SE	HK Control ΔCт Mean	HK Control ΔCт SE	ΔΔCт	Automatic Ct Threshold	Ct Threshold	Automatic Baseline	Baseline Start	Baseline End	Efficiency	Tm1	Tm2	Tm3	Comments
A1	CONTROL	G	UNKNOWN	SYBR	None				15.6305	15.6126	0.0234546							TRUE	0.591935	TRUE	3	8	1	85.52
A2	CONTROL	G	UNKNOWN	SYBR	None				15.6212	15.6126	0.0234546							TRUE	0.591935	TRUE	3	8	1	85.7
A3	CONTROL	G	UNKNOWN	SYBR	None				15.5861	15.6126	0.0234546							TRUE	0.591935	TRUE	3	9	1	85.7
A4	MODEL	G	UNKNOWN	SYBR	None				15.81	15.79	0.0250525							TRUE	0.591935	TRUE	3	9	1	85.7
A5	MODEL	G	UNKNOWN	SYBR	None				15.7981	15.79	0.0250525							TRUE	0.591935	TRUE	3	9	1	85.7
A6	MODEL	G	UNKNOWN	SYBR	None				15.7619	15.79	0.0250525							TRUE	0.591935	TRUE	3	9	1	85.7
A7	l	G	UNKNOWN	SYBR	None				14.9043	14.9214	0.0183816							TRUE	0.591935	TRUE	3	8	1	85.7
A8	l	G	UNKNOWN	SYBR	None				14.9408	14.9214	0.0183816							TRUE	0.591935	TRUE	3	8	1	85.52
A9	l	G	UNKNOWN	SYBR	None				14.919	14.9214	0.0183816							TRUE	0.591935	TRUE	3	8	1	85.52
A10	M	G	UNKNOWN	SYBR	None				14.7459	14.7813	0.0901598							TRUE	0.591935	TRUE	3	8	1	85.34
A11	M	G	UNKNOWN	SYBR	None				14.7143	14.7813	0.0901598							TRUE	0.591935	TRUE	3	8	1	85.34
A12	M	G	UNKNOWN	SYBR	None				14.8838	14.7813	0.0901598							TRUE	0.591935	TRUE	3	8	1	85.16
B1	H	G	UNKNOWN	SYBR	None				15.3991	15.3915	0.02818							TRUE	0.591935	TRUE	3	8	1	85.7
B2	H	G	UNKNOWN	SYBR	None				15.4151	15.3915	0.02818							TRUE	0.591935	TRUE	3	8	1	85.88
B3	H	G	UNKNOWN	SYBR	None				15.3603	15.3915	0.02818							TRUE	0.591935	TRUE	3	8	1	85.88
B4	CONTROL	N1	UNKNOWN	SYBR	None	1	0.961108	1.04047	30.7009	30.6711	0.0269169		15.0585	0.0206126			0	TRUE	0.545436	TRUE	3	24	1	82.64
B5	CONTROL	N1	UNKNOWN	SYBR	None	1	0.961108	1.04047	30.6638	30.6711	0.0269169		15.0585	0.0206126			0	TRUE	0.545436	TRUE	3	24	1	82.64
B6	CONTROL	N1	UNKNOWN	SYBR	None	1	0.961108	1.04047	30.6486	30.6711	0.0269169		15.0585	0.0206126			0	TRUE	0.545436	TRUE	3	24	1	82.64
B7	MODEL	N1	UNKNOWN	SYBR	None	4.39164	4.06776	4.74132	28.7448	28.7137	0.0642386		12.9237	0.0398088			-2.13476	TRUE	0.545436	TRUE	3	22	1	82.64
B8	MODEL	N1	UNKNOWN	SYBR	None	4.39164	4.06776	4.74132	28.6399	28.7137	0.0642386		12.9237	0.0398088			-2.13476	TRUE	0.545436	TRUE	3	22	1	82.46
B9	MODEL	N1	UNKNOWN	SYBR	None	4.39164	4.06776	4.74132	28.7566	28.7137	0.0642386		12.9237	0.0398088			-2.13476	TRUE	0.545436	TRUE	3	22	1	82.28
B10	l	N1	UNKNOWN	SYBR	None	2.10091	1.98141	2.22763	28.9498	28.9088	0.0493987		13.9875	0.0304309			-1.07102	TRUE	0.545436	TRUE	3	22	1	82.1
B11	l	N1	UNKNOWN	SYBR	None	2.10091	1.98141	2.22763	28.854	28.9088	0.0493987		13.9875	0.0304309			-1.07102	TRUE	0.545436	TRUE	3	22	1	82.1
B12	l	N1	UNKNOWN	SYBR	None	2.10091	1.98141	2.22763	28.9227	28.9088	0.0493987		13.9875	0.0304309			-1.07102	TRUE	0.545436	TRUE	3	22	1	81.74
C1	M	N1	UNKNOWN	SYBR	None	1.9313	1.65351	2.25575	28.9701	28.8902	0.106794		14.1089	0.0806923			-0.94957	TRUE	0.545436	TRUE	3	22	1	82.64
C2	M	N1	UNKNOWN	SYBR	None	1.9313	1.65351	2.25575	28.9317	28.8902	0.106794		14.1089	0.0806923			-0.94957	TRUE	0.545436	TRUE	3	22	1	82.82
C3	M	N1	UNKNOWN	SYBR	None	1.9313	1.65351	2.25575	28.7689	28.8902	0.106794		14.1089	0.0806923			-0.94957	TRUE	0.545436	TRUE	3	22	1	82.82
C4	H	N1	UNKNOWN	SYBR	None	2.33672	2.06466	2.64462	29.2478	29.2255	0.10778		13.834	0.0643187			-1.22448	TRUE	0.545436	TRUE	3	23	1	82.82
C5	H	N1	UNKNOWN	SYBR	None	2.33672	2.06466	2.64462	29.1083	29.2255	0.10778		13.834	0.0643187			-1.22448	TRUE	0.545436	TRUE	3	22	1	82.82
C6	H	N1	UNKNOWN	SYBR	None	2.33672	2.06466	2.64462	29.3204	29.2255	0.10778		13.834	0.0643187			-1.22448	TRUE	0.545436	TRUE	3	23	1	82.64
C7	CONTROL	N2	UNKNOWN	SYBR	None	1	0.70233	1.42383	30.8272	30.7755	0.317154		15.1629	0.183609			0	TRUE	0.574583	TRUE	3	24	1	82.64
C8	CONTROL	N2	UNKNOWN	SYBR	None	1	0.70233	1.42383	30.4357	30.7755	0.317154		15.1629	0.183609			0	TRUE	0.574583	TRUE	3	24	1	82.64
C9	CONTROL	N2	UNKNOWN	SYBR	None	1	0.70233	1.42383	31.0637	30.7755	0.317154		15.1629	0.183609			0	TRUE	0.574583	TRUE	3	24	1	82.64
C10	MODEL	N2	UNKNOWN	SYBR	None	3.77465	3.34715	4.25675	28.9325	29.0366	0.105238		13.2466	0.062457			-1.91634	TRUE	0.574583	TRUE	3	22	1	82.28
C11	MODEL	N2	UNKNOWN	SYBR	None	3.77465	3.34715	4.25675	29.0343	29.0366	0.105238		13.2466	0.062457			-1.91634	TRUE	0.574583	TRUE	3	23	1	82.1
C12	MODEL	N2	UNKNOWN	SYBR	None	3.77465	3.34715	4.25675	29.1429	29.0366	0.105238		13.2466	0.062457			-1.91634	TRUE	0.574583	TRUE	3	22	1	81.92
D1	l	N2	UNKNOWN	SYBR	None	1.85703	1.34348	2.56689	29.5264	29.1913	0.290765		14.2699	0.168209			-0.892998	TRUE	0.574583	TRUE	3	23	1	82.82
D2	l	N2	UNKNOWN	SYBR	None	1.85703	1.34348	2.56689	29.0409	29.1913	0.290765		14.2699	0.168209			-0.892998	TRUE	0.574583	TRUE	3	22	1	82.82
D3	l	N2	UNKNOWN	SYBR	None	1.85703	1.34348	2.56689	29.0065	29.1913	0.290765		14.2699	0.168209			-0.892998	TRUE	0.574583	TRUE	3	22	1	82.82
D4	M	N2	UNKNOWN	SYBR	None	2.15778	1.89555	2.45629	28.9102	28.8347	0.0739601		14.0534	0.0673273			-1.10955	TRUE	0.574583	TRUE	3	22	1	83
D5	M	N2	UNKNOWN	SYBR	None	2.15778	1.89555	2.45629	28.7624	28.8347	0.0739601		14.0534	0.0673273			-1.10955	TRUE	0.574583	TRUE	3	22	1	83
D6	M	N2	UNKNOWN	SYBR	None	2.15778	1.89555	2.45629	28.8315	28.8347	0.0739601		14.0534	0.0673273			-1.10955	TRUE	0.574583	TRUE	3	22	1	82.82
D7	H	N2	UNKNOWN	SYBR	None	2.30576	2.11266	2.5165	29.2655	29.3492	0.0734986		13.9577	0.0454465			-1.20524	TRUE	0.574583	TRUE	3	22	1	82.82
D8	H	N2	UNKNOWN	SYBR	None	2.30576	2.11266	2.5165	29.4033	29.3492	0.0734986		13.9577	0.0454465			-1.20524	TRUE	0.574583	TRUE	3	23	1	82.82
D9	H	N2	UNKNOWN	SYBR	None	2.30576	2.11266	2.5165	29.3787	29.3492	0.0734986		13.9577	0.0454465			-1.20524	TRUE	0.574583	TRUE	3	23	1	82.64
D10	CONTROL	N3	UNKNOWN	SYBR	None	1	0.875176	1.14263	30.6861	30.8107	0.117683		15.198	0.0692809			0	TRUE	0.582492	TRUE	3	24	1	82.46
D11	CONTROL	N3	UNKNOWN	SYBR	None	1	0.875176	1.14263	30.8259	30.8107	0.117683		15.198	0.0692809			0	TRUE	0.582492	TRUE	3	24	1	82.28
D12	CONTROL	N3	UNKNOWN	SYBR	None	1	0.875176	1.14263	30.92	30.8107	0.117683		15.198	0.0692809			0	TRUE	0.582492	TRUE	3	25	1	81.92
E1	MODEL	N3	UNKNOWN	SYBR	None	4.17982	3.83872	4.55123	28.9748	28.9246	0.072405		13.1346	0.0442346			-2.06344	TRUE	0.582492	TRUE	3	22	1	82.64
E2	MODEL	N3	UNKNOWN	SYBR	None	4.17982	3.83872	4.55123	28.8416	28.9246	0.072405		13.1346	0.0442346			-2.06344	TRUE	0.582492	TRUE	3	22	1	82.82
E3	MODEL	N3	UNKNOWN	SYBR	None	4.17982	3.83872	4.55123	28.9574	28.9246	0.072405		13.1346	0.0442346			-2.06344	TRUE	0.582492	TRUE	3	22	1	83
E4	l	N3	UNKNOWN	SYBR	None	2.40193	1.90469	3.02898	29.0272	28.8552	0.20795		13.9338	0.120528			-1.26419	TRUE	0.582492	TRUE	3	22	1	83
E5	l	N3	UNKNOWN	SYBR	None	2.40193	1.90469	3.02898	28.9144	28.8552	0.20795		13.9338	0.120528			-1.26419	TRUE	0.582492	TRUE	3	22	1	83
E6	l	N3	UNKNOWN	SYBR	None	2.40193	1.90469	3.02898	28.6241	28.8552	0.20795		13.9338	0.120528			-1.26419	TRUE	0.582492	TRUE	3	22	1	83
E7	M	N3	UNKNOWN	SYBR	None	2.32761	2.09918	2.5809	28.7378	28.7605	0.0226736		13.9792	0.0536746			-1.21885	TRUE	0.582492	TRUE	3	22	1	83
E8	M	N3	UNKNOWN	SYBR	None	2.32761	2.09918	2.5809	28.7605	28.7605	0.0226736		13.9792	0.0536746			-1.21885	TRUE	0.582492	TRUE	3	22	1	82.82
E9	M	N3	UNKNOWN	SYBR	None	2.32761	2.09918	2.5809	28.7832	28.7605	0.0226736		13.9792	0.0536746			-1.21885	TRUE	0.582492	TRUE	3	22	1	82.64
E10	H	N3	UNKNOWN	SYBR	None	2.50305	2.27308	2.75629	29.275	29.2658	0.0820318		13.8743	0.0500777			-1.32369	TRUE	0.582492	TRUE	3	22	1	82.46
E11	H	N3	UNKNOWN	SYBR	None	2.50305	2.27308	2.75629	29.3429	29.2658	0.0820318		13.8743	0.0500777			-1.32369	TRUE	0.582492	TRUE	3	23	1	82.28
E12	H	N3	UNKNOWN	SYBR	None	2.50305	2.27308	2.75629	29.1796	29.2658	0.0820318		13.8743	0.0500777			-1.32369	TRUE	0.582492	TRUE	3	22	1	81.92
F1	CONTROL	N4	UNKNOWN	SYBR	None	1	0.946396	1.05664	30.7233	30.7371	0.0436868		15.1245	0.0286278			0	TRUE	0.510126	TRUE	3	24	1	82.28
F2	CONTROL	N4	UNKNOWN	SYBR	None	1	0.946396	1.05664	30.7861	30.7371	0.0436868		15.1245	0.0286278			0	TRUE	0.510126	TRUE	3	24	1	82.64
F3	CONTROL	N4	UNKNOWN	SYBR	None	1	0.946396	1.05664	30.702	30.7371	0.0436868		15.1245	0.0286278			0	TRUE	0.510126	TRUE	3	24	1	82.64
F4	MODEL	N4	UNKNOWN	SYBR	None	4.78933	4.29294	5.34312	28.5461	28.6547	0.0952387		12.8647	0.0568567			-2.25982	TRUE	0.510126	TRUE	3	22	1	82.82
F5	MODEL	N4	UNKNOWN	SYBR	None	4.78933	4.29294	5.34312	28.7241	28.6547	0.0952387		12.8647	0.0568567			-2.25982	TRUE	0.510126	TRUE	3	22	1	82.82
F6	MODEL	N4	UNKNOWN	SYBR	None	4.78933	4.29294	5.34312	28.6939	28.6547	0.0952387		12.8647	0.0568567			-2.25982	TRUE	0.510126	TRUE	3	22	1	82.82
F7	l	N4	UNKNOWN	SYBR	None	2.5058	2.20865	2.84294	28.8489	28.7206	0.11211		13.7992	0.065591			-1.32527	TRUE	0.510126	TRUE	3	22	1	82.82
F8	l	N4	UNKNOWN	SYBR	None	2.5058	2.20865	2.84294	28.6711	28.7206	0.11211		13.7992	0.065591			-1.32527	TRUE	0.510126	TRUE	3	22	1	82.64
F9	l	N4	UNKNOWN	SYBR	None	2.5058	2.20865	2.84294	28.6418	28.7206	0.11211		13.7992	0.065591			-1.32527	TRUE	0.510126	TRUE	3	22	1	82.46
F10	M	N4	UNKNOWN	SYBR	None	2.0337	1.8231	2.26863	28.8874	28.8817	0.0393895		14.1004	0.0568047			-1.02411	TRUE	0.510126	TRUE	3	22	1	82.28
F11	M	N4	UNKNOWN	SYBR	None	2.0337	1.8231	2.26863	28.8398	28.8817	0.0393895		14.1004	0.0568047			-1.02411	TRUE	0.510126	TRUE	3	22	1	82.1
F12	M	N4	UNKNOWN	SYBR	None	2.0337	1.8231	2.26863	28.918	28.8817	0.0393895		14.1004	0.0568047			-1.02411	TRUE	0.510126	TRUE	3	23	1	81.74
G1	H	N4	UNKNOWN	SYBR	None	2.54571	2.29612	2.82242	29.2028	29.1679	0.088489		13.7764	0.0536172			-1.34807	TRUE	0.510126	TRUE	3	23	1	82.28
G2	H	N4	UNKNOWN	SYBR	None	2.54571	2.29612	2.82242	29.2337	29.1679	0.088489		13.7764	0.0536172			-1.34807	TRUE	0.510126	TRUE	3	23	1	82.46
G3	H	N4	UNKNOWN	SYBR	None	2.54571	2.29612	2.82242	29.0673	29.1679	0.088489		13.7764	0.0536172			-1.34807	TRUE	0.510126	TRUE	3	23	1	82.64
G4	CONTROL	N5	UNKNOWN	SYBR	None	1	0.73198	1.36616	31.031	30.7099	0.279823		15.0973	0.162122			0	TRUE	0.527473	TRUE	3	25	1	82.46
G5	CONTROL	N5	UNKNOWN	SYBR	None	1	0.73198	1.36616	30.5183	30.7099	0.279823		15.0973	0.162122			0	TRUE	0.527473	TRUE	3	24	1	82.64
G6	CONTROL	N5	UNKNOWN	SYBR	None	1	0.73198	1.36616	30.5803	30.7099	0.279823		15.0973	0.162122			0	TRUE	0.527473	TRUE	3	24	1	82.46
G7	MODEL	N5	UNKNOWN	SYBR	None	4.67792	3.91873	5.58418	28.4799	28.6614	0.157397		12.8714	0.0920169			-2.22587	TRUE	0.527473	TRUE	3	22	1	82.64
G8	MODEL	N5	UNKNOWN	SYBR	None	4.67792	3.91873	5.58418	28.7593	28.6614	0.157397		12.8714	0.0920169			-2.22587	TRUE	0.527473	TRUE	3	22	1	82.46
G9	MODEL	N5	UNKNOWN	SYBR	None	4.67792	3.91873	5.58418	28.7451	28.6614	0.157397		12.8714	0.0920169			-2.22587	TRUE	0.527473	TRUE	3	22	1	82.28
G10	l	N5	UNKNOWN	SYBR	None	2.16994	2.08616	2.25707	28.8744	28.901	0.0302942		13.9796	0.0204582			-1.11765	TRUE	0.527473	TRUE	3	22	1	82.1
G11	l	N5	UNKNOWN	SYBR	None	2.16994	2.08616	2.25707	28.934	28.901	0.0302942		13.9796	0.0204582			-1.11765	TRUE	0.527473	TRUE	3	22	1	81.92
G12	l	N5	UNKNOWN	SYBR	None	2.16994	2.08616	2.25707	28.8946	28.901	0.0302942		13.9796	0.0204582			-1.11765	TRUE	0.527473	TRUE	3	23	1	81.74
H1	M	N5	UNKNOWN	SYBR	None	2.00451	1.78261	2.25404	28.9207	28.8753	0.0549624		14.094	0.0609635			-1.00325	TRUE	0.527473	TRUE	3	22	1	81.92
H2	M	N5	UNKNOWN	SYBR	None	2.00451	1.78261	2.25404	28.8911	28.8753	0.0549624		14.094	0.0609635			-1.00325	TRUE	0.527473	TRUE	3	22	1	82.1
H3	M	N5	UNKNOWN	SYBR	None	2.00451	1.78261	2.25404	28.8142	28.8753	0.0549624		14.094	0.0609635			-1.00325	TRUE	0.527473	TRUE	3	22	1	82.28
H4	H	N5	UNKNOWN	SYBR	None	2.71279	2.42383	3.0362	29.1288	29.049	0.0973698		13.6575	0.0585235			-1.43978	TRUE	0.527473	TRUE	3	23	1	82.28
H5	H	N5	UNKNOWN	SYBR	None	2.71279	2.42383	3.0362	29.0777	29.049	0.0973698		13.6575	0.0585235			-1.43978	TRUE	0.527473	TRUE	3	22	1	82.28
H6	H	N5	UNKNOWN	SYBR	None	2.71279	2.42383	3.0362	28.9405	29.049	0.0973698		13.6575	0.0585235			-1.43978	TRUE	0.527473	TRUE	3	22	1	82.28
Analysis Type	Singleplex
Endogenous Control	G
RQ Min/Max Confidence Level	95.0
Reference Sample	CONTROL
