# Supplementary material for: Plasma-activated media inhibits epithelial-mesenchymal transition and ameliorates intestinal fibrosis through the PPARγ/TGF-β1/SMAD3 pathway
Source: PLoS One. 2025 Oct 22;20(10):e0335225. doi: 10.1371/journal.pone.0335225 (PMC12543144; doi:10.1371/journal.pone.0335225)
Supplement: S4 File — (ZIP) [file pone.0335225.s009.zip › Cell PCR/2024.7.6.2/E A N.xls]

## Sheet: Results
Block Type	96alum
Chemistry	SYBR_GREEN
Experiment File Name	D:\Documents and Settings\INSTR-ADMIN\Desktop\YOUYI.2024\2024.7.6
Experiment Run End Time	2024-07-06 16:25:06 PM CST
Instrument Type	sds7500
Passive Reference	ROX
Well	Sample Name	Target Name	Task	Reporter	Quencher	RQ	RQ Min	RQ Max	Cт	Cт Mean	Cт SD	ΔCт	ΔCт Mean	ΔCт SE	HK Control ΔCт Mean	HK Control ΔCт SE	ΔΔCт	Automatic Ct Threshold	Ct Threshold	Automatic Baseline	Baseline Start	Baseline End	Efficiency	Tm1	Tm2	Tm3	Comments
A1	CONTROL	G	UNKNOWN	SYBR	None				15.6674	15.5995	0.0608851							TRUE	0.558477	TRUE	3	9	1	85.5295
A2	CONTROL	G	UNKNOWN	SYBR	None				15.5812	15.5995	0.0608851							TRUE	0.558477	TRUE	3	9	1	85.7115
A3	CONTROL	G	UNKNOWN	SYBR	None				15.5498	15.5995	0.0608851							TRUE	0.558477	TRUE	3	8	1	85.7115
A4	MODEL	G	UNKNOWN	SYBR	None				15.8246	15.8243	0.0536033							TRUE	0.558477	TRUE	3	9	1	85.7115
A5	MODEL	G	UNKNOWN	SYBR	None				15.8777	15.8243	0.0536033							TRUE	0.558477	TRUE	3	9	1	85.7115
A6	MODEL	G	UNKNOWN	SYBR	None				15.7705	15.8243	0.0536033							TRUE	0.558477	TRUE	3	9	1	85.7115
A7	L	G	UNKNOWN	SYBR	None				14.9357	14.9457	0.031793							TRUE	0.558477	TRUE	3	8	1	85.7115
A8	L	G	UNKNOWN	SYBR	None				14.9813	14.9457	0.031793							TRUE	0.558477	TRUE	3	8	1	85.5295
A9	L	G	UNKNOWN	SYBR	None				14.9201	14.9457	0.031793							TRUE	0.558477	TRUE	3	8	1	85.5295
A10	M	G	UNKNOWN	SYBR	None				14.8341	14.7815	0.0544906							TRUE	0.558477	TRUE	3	8	1	85.3475
A11	M	G	UNKNOWN	SYBR	None				14.7253	14.7815	0.0544906							TRUE	0.558477	TRUE	3	8	1	85.3475
A12	M	G	UNKNOWN	SYBR	None				14.785	14.7815	0.0544906							TRUE	0.558477	TRUE	3	9	1	85.1656
B1	H	G	UNKNOWN	SYBR	None				15.4104	15.3562	0.0516496							TRUE	0.558477	TRUE	3	9	1	85.7115
B2	H	G	UNKNOWN	SYBR	None				15.3508	15.3562	0.0516496							TRUE	0.558477	TRUE	3	9	1	85.8934
B3	H	G	UNKNOWN	SYBR	None				15.3075	15.3562	0.0516496							TRUE	0.558477	TRUE	3	9	1	85.8934
B4	CONTROL	E-	UNKNOWN	SYBR	None	1	0.930197	1.07504	20.558	20.5759	0.0231113		4.97646	0.0375993			0	TRUE	0.139738	TRUE	3	16	1	82.618
B5	CONTROL	E-	UNKNOWN	SYBR	None	1	0.930197	1.07504	20.602	20.5759	0.0231113		4.97646	0.0375993			0	TRUE	0.139738	TRUE	3	16	1	82.618
B6	CONTROL	E-	UNKNOWN	SYBR	None	1	0.930197	1.07504	20.5678	20.5759	0.0231113		4.97646	0.0375993			0	TRUE	0.139738	TRUE	3	16	1	82.618
B7	MODEL	E-	UNKNOWN	SYBR	None	0.0947829	0.0891101	0.100817	24.1903	24.2	0.0145574		8.37569	0.0320688			3.39923	TRUE	0.139738	TRUE	3	20	1	82.4361
B8	MODEL	E-	UNKNOWN	SYBR	None	0.0947829	0.0891101	0.100817	24.2167	24.2	0.0145574		8.37569	0.0320688			3.39923	TRUE	0.139738	TRUE	3	20	1	82.2541
B9	MODEL	E-	UNKNOWN	SYBR	None	0.0947829	0.0891101	0.100817	24.1928	24.2	0.0145574		8.37569	0.0320688			3.39923	TRUE	0.139738	TRUE	3	20	1	82.0721
B10	L	E-	UNKNOWN	SYBR	None	0.12566	0.117698	0.13416	22.8585	22.9146	0.049597		7.96886	0.034013			2.99241	TRUE	0.139738	TRUE	3	19	1	82.0721
B11	L	E-	UNKNOWN	SYBR	None	0.12566	0.117698	0.13416	22.9323	22.9146	0.049597		7.96886	0.034013			2.99241	TRUE	0.139738	TRUE	3	18	1	81.8902
B12	L	E-	UNKNOWN	SYBR	None	0.12566	0.117698	0.13416	22.9528	22.9146	0.049597		7.96886	0.034013			2.99241	TRUE	0.139738	TRUE	3	19	1	81.7082
C1	M	E-	UNKNOWN	SYBR	None	0.36404	0.328229	0.403757	21.1297	21.2158	0.075606		6.43429	0.0538067			1.45783	TRUE	0.139738	TRUE	3	16	1	82.618
C2	M	E-	UNKNOWN	SYBR	None	0.36404	0.328229	0.403757	21.2716	21.2158	0.075606		6.43429	0.0538067			1.45783	TRUE	0.139738	TRUE	3	17	1	82.618
C3	M	E-	UNKNOWN	SYBR	None	0.36404	0.328229	0.403757	21.2459	21.2158	0.075606		6.43429	0.0538067			1.45783	TRUE	0.139738	TRUE	3	17	1	82.8
C4	H	E-	UNKNOWN	SYBR	None	0.764405	0.714201	0.818138	20.6957	20.7203	0.032718		5.36405	0.0352994			0.387591	TRUE	0.139738	TRUE	3	16	1	82.8
C5	H	E-	UNKNOWN	SYBR	None	0.764405	0.714201	0.818138	20.7078	20.7203	0.032718		5.36405	0.0352994			0.387591	TRUE	0.139738	TRUE	3	16	1	82.8
C6	H	E-	UNKNOWN	SYBR	None	0.764405	0.714201	0.818138	20.7574	20.7203	0.032718		5.36405	0.0352994			0.387591	TRUE	0.139738	TRUE	3	16	1	82.8
C7	CONTROL	A 1	UNKNOWN	SYBR	None	1	0.862583	1.15931	27.8007	27.6647	0.118293		12.0652	0.0768122			0	TRUE	0.316918	TRUE	3	22	1	81.5262
C8	CONTROL	A 1	UNKNOWN	SYBR	None	1	0.862583	1.15931	27.6079	27.6647	0.118293		12.0652	0.0768122			0	TRUE	0.316918	TRUE	3	22	1	81.5262
C9	CONTROL	A 1	UNKNOWN	SYBR	None	1	0.862583	1.15931	27.5856	27.6647	0.118293		12.0652	0.0768122			0	TRUE	0.316918	TRUE	3	22	1	81.3443
C10	MODEL	A 1	UNKNOWN	SYBR	None	261.496	228.621	299.098	19.8967	19.8589	0.108389		4.0346	0.0698127			-8.03065	TRUE	0.316918	TRUE	3	14	1	81.3443
C11	MODEL	A 1	UNKNOWN	SYBR	None	261.496	228.621	299.098	19.9433	19.8589	0.108389		4.0346	0.0698127			-8.03065	TRUE	0.316918	TRUE	3	14	1	81.1623
C12	MODEL	A 1	UNKNOWN	SYBR	None	261.496	228.621	299.098	19.7366	19.8589	0.108389		4.0346	0.0698127			-8.03065	TRUE	0.316918	TRUE	3	14	1	80.7984
D1	L	A 1	UNKNOWN	SYBR	None	122.897	102.308	147.629	19.9236	20.0696	0.161934		5.12394	0.0952773			-6.9413	TRUE	0.316918	TRUE	3	14	1	81.5262
D2	L	A 1	UNKNOWN	SYBR	None	122.897	102.308	147.629	20.0416	20.0696	0.161934		5.12394	0.0952773			-6.9413	TRUE	0.316918	TRUE	3	14	1	81.7082
D3	L	A 1	UNKNOWN	SYBR	None	122.897	102.308	147.629	20.2438	20.0696	0.161934		5.12394	0.0952773			-6.9413	TRUE	0.316918	TRUE	3	15	1	81.7082
D4	M	A 1	UNKNOWN	SYBR	None	13.4281	12.2947	14.666	23.0761	23.0995	0.0577014		8.31806	0.0458209			-3.74718	TRUE	0.316918	TRUE	3	17	1	81.7082
D5	M	A 1	UNKNOWN	SYBR	None	13.4281	12.2947	14.666	23.0572	23.0995	0.0577014		8.31806	0.0458209			-3.74718	TRUE	0.316918	TRUE	3	17	1	81.7082
D6	M	A 1	UNKNOWN	SYBR	None	13.4281	12.2947	14.666	23.1653	23.0995	0.0577014		8.31806	0.0458209			-3.74718	TRUE	0.316918	TRUE	3	17	1	81.7082
D7	H	A 1	UNKNOWN	SYBR	None	0.918881	0.777535	1.08592	27.6872	27.5435	0.141175		12.1873	0.0867912			0.12205	TRUE	0.316918	TRUE	3	22	1	81.5262
D8	H	A 1	UNKNOWN	SYBR	None	0.918881	0.777535	1.08592	27.405	27.5435	0.141175		12.1873	0.0867912			0.12205	TRUE	0.316918	TRUE	3	22	1	81.5262
D9	H	A 1	UNKNOWN	SYBR	None	0.918881	0.777535	1.08592	27.5383	27.5435	0.141175		12.1873	0.0867912			0.12205	TRUE	0.316918	TRUE	3	22	1	81.3443
D10	CONTROL	A2	UNKNOWN	SYBR	None	1	0.917239	1.09023	27.7279	27.6729	0.048352		12.0735	0.0448884			0	TRUE	0.319352	TRUE	3	22	1	81.3443
D11	CONTROL	A2	UNKNOWN	SYBR	None	1	0.917239	1.09023	27.6371	27.6729	0.048352		12.0735	0.0448884			0	TRUE	0.319352	TRUE	3	22	1	81.1623
D12	CONTROL	A2	UNKNOWN	SYBR	None	1	0.917239	1.09023	27.6538	27.6729	0.048352		12.0735	0.0448884			0	TRUE	0.319352	TRUE	3	22	1	80.9803
E1	MODEL	A2	UNKNOWN	SYBR	None	211.011	195.374	227.9	20.1276	20.1766	0.043918		4.3523	0.0400088			-7.72117	TRUE	0.319352	TRUE	3	14	1	81.7082
E2	MODEL	A2	UNKNOWN	SYBR	None	211.011	195.374	227.9	20.1897	20.1766	0.043918		4.3523	0.0400088			-7.72117	TRUE	0.319352	TRUE	3	14	1	81.8902
E3	MODEL	A2	UNKNOWN	SYBR	None	211.011	195.374	227.9	20.2124	20.1766	0.043918		4.3523	0.0400088			-7.72117	TRUE	0.319352	TRUE	3	14	1	81.8902
E4	L	A2	UNKNOWN	SYBR	None	64.3104	58.1358	71.1408	20.9924	21.0122	0.0851012		6.06649	0.05245			-6.00698	TRUE	0.319352	TRUE	3	15	1	81.8902
E5	L	A2	UNKNOWN	SYBR	None	64.3104	58.1358	71.1408	20.9388	21.0122	0.0851012		6.06649	0.05245			-6.00698	TRUE	0.319352	TRUE	3	15	1	81.8902
E6	L	A2	UNKNOWN	SYBR	None	64.3104	58.1358	71.1408	21.1055	21.0122	0.0851012		6.06649	0.05245			-6.00698	TRUE	0.319352	TRUE	3	15	1	81.8902
E7	M	A2	UNKNOWN	SYBR	None	8.40132	6.94883	10.1574	23.9528	23.7843	0.161912		9.00285	0.0986321			-3.07062	TRUE	0.319352	TRUE	3	18	1	81.8902
E8	M	A2	UNKNOWN	SYBR	None	8.40132	6.94883	10.1574	23.7703	23.7843	0.161912		9.00285	0.0986321			-3.07062	TRUE	0.319352	TRUE	3	18	1	81.7082
E9	M	A2	UNKNOWN	SYBR	None	8.40132	6.94883	10.1574	23.6299	23.7843	0.161912		9.00285	0.0986321			-3.07062	TRUE	0.319352	TRUE	3	18	1	81.7082
E10	H	A2	UNKNOWN	SYBR	None	0.878216	0.787866	0.978927	27.6498	27.6171	0.0829418		12.2608	0.0564122			0.187353	TRUE	0.319352	TRUE	3	22	1	81.3443
E11	H	A2	UNKNOWN	SYBR	None	0.878216	0.787866	0.978927	27.6786	27.6171	0.0829418		12.2608	0.0564122			0.187353	TRUE	0.319352	TRUE	3	22	1	81.1623
E12	H	A2	UNKNOWN	SYBR	None	0.878216	0.787866	0.978927	27.5227	27.6171	0.0829418		12.2608	0.0564122			0.187353	TRUE	0.319352	TRUE	3	22	1	80.9803
F1	CONTROL	N	UNKNOWN	SYBR	None	1	0.69414	1.44063	30.9263	30.5819	0.322886		14.9824	0.189704			0	TRUE	0.354883	TRUE	3	25	1	82.0721
F2	CONTROL	N	UNKNOWN	SYBR	None	1	0.69414	1.44063	30.286	30.5819	0.322886		14.9824	0.189704			0	TRUE	0.354883	TRUE	3	24	1	82.4361
F3	CONTROL	N	UNKNOWN	SYBR	None	1	0.69414	1.44063	30.5333	30.5819	0.322886		14.9824	0.189704			0	TRUE	0.354883	TRUE	3	25	1	82.4361
F4	MODEL	N	UNKNOWN	SYBR	None	4.81276	4.28816	5.40154	28.5088	28.5398	0.0889733		12.7155	0.059971			-2.26687	TRUE	0.354883	TRUE	3	23	1	82.618
F5	MODEL	N	UNKNOWN	SYBR	None	4.81276	4.28816	5.40154	28.4705	28.5398	0.0889733		12.7155	0.059971			-2.26687	TRUE	0.354883	TRUE	3	22	1	82.618
F6	MODEL	N	UNKNOWN	SYBR	None	4.81276	4.28816	5.40154	28.6401	28.5398	0.0889733		12.7155	0.059971			-2.26687	TRUE	0.354883	TRUE	3	23	1	82.618
F7	L	N	UNKNOWN	SYBR	None	2.27769	2.19413	2.36443	28.7323	28.7405	0.0109896		13.7948	0.0194213			-1.18757	TRUE	0.354883	TRUE	3	23	1	82.618
F8	L	N	UNKNOWN	SYBR	None	2.27769	2.19413	2.36443	28.7364	28.7405	0.0109896		13.7948	0.0194213			-1.18757	TRUE	0.354883	TRUE	3	23	1	82.4361
F9	L	N	UNKNOWN	SYBR	None	2.27769	2.19413	2.36443	28.753	28.7405	0.0109896		13.7948	0.0194213			-1.18757	TRUE	0.354883	TRUE	3	23	1	82.2541
F10	M	N	UNKNOWN	SYBR	None	2.23917	1.98299	2.52844	28.4973	28.6009	0.0948065		13.8194	0.0631335			-1.16296	TRUE	0.354883	TRUE	3	23	1	82.0721
F11	M	N	UNKNOWN	SYBR	None	2.23917	1.98299	2.52844	28.6832	28.6009	0.0948065		13.8194	0.0631335			-1.16296	TRUE	0.354883	TRUE	3	23	1	81.8902
F12	M	N	UNKNOWN	SYBR	None	2.23917	1.98299	2.52844	28.6222	28.6009	0.0948065		13.8194	0.0631335			-1.16296	TRUE	0.354883	TRUE	3	23	1	81.7082
G1	H	N	UNKNOWN	SYBR	None	2.29005	1.93433	2.71119	29.2948	29.1432	0.142883		13.787	0.0877179			-1.19538	TRUE	0.354883	TRUE	3	23	1	81.8902
G2	H	N	UNKNOWN	SYBR	None	2.29005	1.93433	2.71119	29.011	29.1432	0.142883		13.787	0.0877179			-1.19538	TRUE	0.354883	TRUE	3	23	1	82.2541
G3	H	N	UNKNOWN	SYBR	None	2.29005	1.93433	2.71119	29.124	29.1432	0.142883		13.787	0.0877179			-1.19538	TRUE	0.354883	TRUE	3	23	1	82.2541
Analysis Type	Singleplex
Endogenous Control	G
RQ Min/Max Confidence Level	95.0
Reference Sample	CONTROL
