# Supplementary material for: Plasma-activated media inhibits epithelial-mesenchymal transition and ameliorates intestinal fibrosis through the PPARγ/TGF-β1/SMAD3 pathway
Source: PLoS One. 2025 Oct 22;20(10):e0335225. doi: 10.1371/journal.pone.0335225 (PMC12543144; doi:10.1371/journal.pone.0335225)
Supplement: S4 File — (ZIP) [file pone.0335225.s009.zip › Cell PCR/2024.7.6.1/V col E A.xls]

## Sheet: Results
Block Type	96alum
Chemistry	SYBR_GREEN
Experiment File Name	D:\Documents and Settings\INSTR-ADMIN\Desktop\YOUYI.2024\2024.7.6
Experiment Run End Time	2024-07-06 12:17:52 PM CST
Instrument Type	sds7500
Passive Reference	ROX
Well	Sample Name	Target Name	Task	Reporter	Quencher	RQ	RQ Min	RQ Max	Cт	Cт Mean	Cт SD	ΔCт	ΔCт Mean	ΔCт SE	HK Control ΔCт Mean	HK Control ΔCт SE	ΔΔCт	Automatic Ct Threshold	Ct Threshold	Automatic Baseline	Baseline Start	Baseline End	Efficiency	Tm1	Tm2	Tm3	Comments	HIGHSD	OUTLIERRG
A1	control	g	UNKNOWN	SYBR	None				15.6561	15.5698	0.0752727							TRUE	0.559522	TRUE	3	8	1	85.54				N	N
A2	control	g	UNKNOWN	SYBR	None				15.5353	15.5698	0.0752727							TRUE	0.559522	TRUE	3	9	1	85.54				N	N
A3	control	g	UNKNOWN	SYBR	None				15.5179	15.5698	0.0752727							TRUE	0.559522	TRUE	3	9	1	85.72				N	N
A4	model	g	UNKNOWN	SYBR	None				15.6754	15.6652	0.0231825							TRUE	0.559522	TRUE	3	9	1	85.54				N	N
A5	model	g	UNKNOWN	SYBR	None				15.6816	15.6652	0.0231825							TRUE	0.559522	TRUE	3	9	1	85.72				N	N
A6	model	g	UNKNOWN	SYBR	None				15.6387	15.6652	0.0231825							TRUE	0.559522	TRUE	3	9	1	85.72				N	N
A7	L	g	UNKNOWN	SYBR	None				14.8921	14.925	0.0312965							TRUE	0.559522	TRUE	3	8	1	85.54				N	N
A8	L	g	UNKNOWN	SYBR	None				14.9283	14.925	0.0312965							TRUE	0.559522	TRUE	3	8	1	85.54				N	N
A9	L	g	UNKNOWN	SYBR	None				14.9545	14.925	0.0312965							TRUE	0.559522	TRUE	3	8	1	85.36				N	N
A10	M	g	UNKNOWN	SYBR	None				14.6201	14.6714	0.0649767							TRUE	0.559522	TRUE	3	8	1	85.36				N	N
A11	M	g	UNKNOWN	SYBR	None				14.6497	14.6714	0.0649767							TRUE	0.559522	TRUE	3	8	1	85.18				N	N
A12	M	g	UNKNOWN	SYBR	None				14.7445	14.6714	0.0649767							TRUE	0.559522	TRUE	3	8	1	85				N	N
B1	H	g	UNKNOWN	SYBR	None				15.3088	15.291	0.0608909							TRUE	0.559522	TRUE	3	9	1	85.72				N	N
B2	H	g	UNKNOWN	SYBR	None				15.341	15.291	0.0608909							TRUE	0.559522	TRUE	3	9	1	85.72				N	N
B3	H	g	UNKNOWN	SYBR	None				15.2232	15.291	0.0608909							TRUE	0.559522	TRUE	3	8	1	85.9				N	N
B4	control	v	UNKNOWN	SYBR	None	1	0.917937	1.0894	15.8625	15.8714	0.0165231		0.30164	0.0444934			0	TRUE	0.594525	TRUE	3	9	1	83.92				N	N
B5	control	v	UNKNOWN	SYBR	None	1	0.917937	1.0894	15.8613	15.8714	0.0165231		0.30164	0.0444934			0	TRUE	0.594525	TRUE	3	9	1	83.92				N	N
B6	control	v	UNKNOWN	SYBR	None	1	0.917937	1.0894	15.8905	15.8714	0.0165231		0.30164	0.0444934			0	TRUE	0.594525	TRUE	3	9	1	83.92				N	N
B7	model	v	UNKNOWN	SYBR	None	2.05588	1.99615	2.11739	14.9158	14.9271	0.0129085		-0.738114	0.0153195			-1.03975	TRUE	0.594525	TRUE	3	8	1	83.92				N	N
B8	model	v	UNKNOWN	SYBR	None	2.05588	1.99615	2.11739	14.9412	14.9271	0.0129085		-0.738114	0.0153195			-1.03975	TRUE	0.594525	TRUE	3	8	1	83.74				N	N
B9	model	v	UNKNOWN	SYBR	None	2.05588	1.99615	2.11739	14.9244	14.9271	0.0129085		-0.738114	0.0153195			-1.03975	TRUE	0.594525	TRUE	3	8	1	83.74				N	N
B10	L	v	UNKNOWN	SYBR	None	1.43074	1.31485	1.55685	14.6449	14.7099	0.0692829		-0.215126	0.0438923			-0.516766	TRUE	0.594525	TRUE	3	7	1	83.56				N	N
B11	L	v	UNKNOWN	SYBR	None	1.43074	1.31485	1.55685	14.7018	14.7099	0.0692829		-0.215126	0.0438923			-0.516766	TRUE	0.594525	TRUE	3	8	1	83.38				N	N
B12	L	v	UNKNOWN	SYBR	None	1.43074	1.31485	1.55685	14.7828	14.7099	0.0692829		-0.215126	0.0438923			-0.516766	TRUE	0.594525	TRUE	3	8	1	83.2				N	N
C1	M	v	UNKNOWN	SYBR	None	1.16954	1.08497	1.26071	14.7624	14.7471	0.0184889		0.0756963	0.0390035			-0.225944	TRUE	0.594525	TRUE	3	8	1	83.92				N	N
C2	M	v	UNKNOWN	SYBR	None	1.16954	1.08497	1.26071	14.7523	14.7471	0.0184889		0.0756963	0.0390035			-0.225944	TRUE	0.594525	TRUE	3	8	1	83.92				N	N
C3	M	v	UNKNOWN	SYBR	None	1.16954	1.08497	1.26071	14.7266	14.7471	0.0184889		0.0756963	0.0390035			-0.225944	TRUE	0.594525	TRUE	3	8	1	84.1				N	N
C4	H	v	UNKNOWN	SYBR	None	1.07064	0.999702	1.14661	15.4836	15.4942	0.00994851		0.203169	0.0356215			-0.098471	TRUE	0.594525	TRUE	3	8	1	84.1				N	N
C5	H	v	UNKNOWN	SYBR	None	1.07064	0.999702	1.14661	15.5034	15.4942	0.00994851		0.203169	0.0356215			-0.098471	TRUE	0.594525	TRUE	3	8	1	84.1				N	N
C6	H	v	UNKNOWN	SYBR	None	1.07064	0.999702	1.14661	15.4955	15.4942	0.00994851		0.203169	0.0356215			-0.098471	TRUE	0.594525	TRUE	3	8	1	84.1				N	N
C7	control	col	UNKNOWN	SYBR	None	1	0.885436	1.12939	16.2453	16.2532	0.0795376		0.683418	0.063225			0	TRUE	0.593888	TRUE	3	9	1	84.64				N	N
C8	control	col	UNKNOWN	SYBR	None	1	0.885436	1.12939	16.3364	16.2532	0.0795376		0.683418	0.063225			0	TRUE	0.593888	TRUE	3	9	1	84.64				N	N
C9	control	col	UNKNOWN	SYBR	None	1	0.885436	1.12939	16.1779	16.2532	0.0795376		0.683418	0.063225			0	TRUE	0.593888	TRUE	3	9	1	84.46				N	N
C10	model	col	UNKNOWN	SYBR	None	2.64409	2.57398	2.71611	14.9392	14.9459	0.00689294		-0.719353	0.0139635			-1.40277	TRUE	0.593888	TRUE	3	8	1	84.46				N	N
C11	model	col	UNKNOWN	SYBR	None	2.64409	2.57398	2.71611	14.9529	14.9459	0.00689294		-0.719353	0.0139635			-1.40277	TRUE	0.593888	TRUE	3	8	1	84.28				N	N
C12	model	col	UNKNOWN	SYBR	None	2.64409	2.57398	2.71611	14.9456	14.9459	0.00689294		-0.719353	0.0139635			-1.40277	TRUE	0.593888	TRUE	3	8	1	83.92				N	N
D1	L	col	UNKNOWN	SYBR	None	1.15923	1.11058	1.21002	15.3693	15.3952	0.0225769		0.470247	0.0222799			-0.213172	TRUE	0.593888	TRUE	3	8	1	84.82				N	N
D2	L	col	UNKNOWN	SYBR	None	1.15923	1.11058	1.21002	15.4061	15.3952	0.0225769		0.470247	0.0222799			-0.213172	TRUE	0.593888	TRUE	3	8	1	84.82				N	N
D3	L	col	UNKNOWN	SYBR	None	1.15923	1.11058	1.21002	15.4103	15.3952	0.0225769		0.470247	0.0222799			-0.213172	TRUE	0.593888	TRUE	3	8	1	84.82				N	N
D4	M	col	UNKNOWN	SYBR	None	0.693443	0.632427	0.760346	15.8343	15.883	0.0514736		1.21157	0.0478592			0.52815	TRUE	0.593888	TRUE	3	9	1	84.82				N	N
D5	M	col	UNKNOWN	SYBR	None	0.693443	0.632427	0.760346	15.8778	15.883	0.0514736		1.21157	0.0478592			0.52815	TRUE	0.593888	TRUE	3	9	1	84.82				N	N
D6	M	col	UNKNOWN	SYBR	None	0.693443	0.632427	0.760346	15.9369	15.883	0.0514736		1.21157	0.0478592			0.52815	TRUE	0.593888	TRUE	3	9	1	84.82				N	N
D7	H	col	UNKNOWN	SYBR	None	0.88632	0.808701	0.971389	16.1508	16.1485	0.0556421		0.857518	0.0476226			0.1741	TRUE	0.593888	TRUE	3	9	1	84.82				N	N
D8	H	col	UNKNOWN	SYBR	None	0.88632	0.808701	0.971389	16.203	16.1485	0.0556421		0.857518	0.0476226			0.1741	TRUE	0.593888	TRUE	3	9	1	84.64				N	N
D9	H	col	UNKNOWN	SYBR	None	0.88632	0.808701	0.971389	16.0918	16.1485	0.0556421		0.857518	0.0476226			0.1741	TRUE	0.593888	TRUE	3	9	1	84.64				N	N
D10	control	E	UNKNOWN	SYBR	None	1	0.91367	1.09449	20.6054	20.6401	0.0306073		5.07033	0.0469141			0	TRUE	0.203263	TRUE	3	15	1	82.3				N	N
D11	control	E	UNKNOWN	SYBR	None	1	0.91367	1.09449	20.6634	20.6401	0.0306073		5.07033	0.0469141			0	TRUE	0.203263	TRUE	3	16	1	82.48				N	N
D12	control	E	UNKNOWN	SYBR	None	1	0.91367	1.09449	20.6515	20.6401	0.0306073		5.07033	0.0469141			0	TRUE	0.203263	TRUE	3	15	1	82.66				N	N
E1	model	E	UNKNOWN	SYBR	None	0.0902288	0.0827388	0.0983968	24.1532	24.2058	0.0744696		8.5406	0.0450302			3.47027	TRUE	0.203263	TRUE	3	19	1	82.66				N	N
E2	model	E	UNKNOWN	SYBR	None	0.0902288	0.0827388	0.0983968	24.291	24.2058	0.0744696		8.5406	0.0450302			3.47027	TRUE	0.203263	TRUE	3	19	1	82.48				N	N
E3	model	E	UNKNOWN	SYBR	None	0.0902288	0.0827388	0.0983968	24.1733	24.2058	0.0744696		8.5406	0.0450302			3.47027	TRUE	0.203263	TRUE	3	19	1	82.66				N	N
E4	L	E	UNKNOWN	SYBR	None	0.12857	0.123232	0.134139	22.9799	22.9547	0.0218426		8.0297	0.0220346			2.95937	TRUE	0.203263	TRUE	3	17	1	82.66				N	N
E5	L	E	UNKNOWN	SYBR	None	0.12857	0.123232	0.134139	22.9411	22.9547	0.0218426		8.0297	0.0220346			2.95937	TRUE	0.203263	TRUE	3	18	1	82.48				N	N
E6	L	E	UNKNOWN	SYBR	None	0.12857	0.123232	0.134139	22.9431	22.9547	0.0218426		8.0297	0.0220346			2.95937	TRUE	0.203263	TRUE	3	18	1	82.3				N	N
E7	M	E	UNKNOWN	SYBR	None	0.339235	0.301389	0.381834	21.2179	21.3014	0.0843359		6.62997	0.0614668			1.55964	TRUE	0.203263	TRUE	3	16	1	82.3				N	N
E8	M	E	UNKNOWN	SYBR	None	0.339235	0.301389	0.381834	21.2997	21.3014	0.0843359		6.62997	0.0614668			1.55964	TRUE	0.203263	TRUE	3	16	1	81.94				N	N
E9	M	E	UNKNOWN	SYBR	None	0.339235	0.301389	0.381834	21.3865	21.3014	0.0843359		6.62997	0.0614668			1.55964	TRUE	0.203263	TRUE	3	16	1	81.76				N	N
E10	H	E	UNKNOWN	SYBR	None	0.71182	0.65688	0.771355	20.8928	20.8517	0.0389662		5.56074	0.0417375			0.490416	TRUE	0.203263	TRUE	3	16	1	82.12				N	N
E11	H	E	UNKNOWN	SYBR	None	0.71182	0.65688	0.771355	20.8152	20.8517	0.0389662		5.56074	0.0417375			0.490416	TRUE	0.203263	TRUE	3	16	1	82.3				N	N
E12	H	E	UNKNOWN	SYBR	None	0.71182	0.65688	0.771355	20.8472	20.8517	0.0389662		5.56074	0.0417375			0.490416	TRUE	0.203263	TRUE	3	16	1	82.48				N	N
F1	control	a-	UNKNOWN	SYBR	None	1	0.918616	1.08859	29.9535	29.9385	0.0130719		14.3688	0.0441092			0	TRUE	0.588385	TRUE	3	23	1	81.4				N	N
F2	control	a-	UNKNOWN	SYBR	None	1	0.918616	1.08859	29.9295	29.9385	0.0130719		14.3688	0.0441092			0	TRUE	0.588385	TRUE	3	23	1	81.4				N	N
F3	control	a-	UNKNOWN	SYBR	None	1	0.918616	1.08859	29.9325	29.9385	0.0130719		14.3688	0.0441092			0	TRUE	0.588385	TRUE	3	23	1	81.4				N	N
F4	model	a-	UNKNOWN	SYBR	None	198.053	181.581	216.02	22.4191	22.4043	0.0746343		6.73901	0.045121			-7.62974	TRUE	0.588385	TRUE	3	15	1	81.4				N	N
F5	model	a-	UNKNOWN	SYBR	None	198.053	181.581	216.02	22.4704	22.4043	0.0746343		6.73901	0.045121			-7.62974	TRUE	0.588385	TRUE	3	16	1	81.4				N	N
F6	model	a-	UNKNOWN	SYBR	None	198.053	181.581	216.02	22.3233	22.4043	0.0746343		6.73901	0.045121			-7.62974	TRUE	0.588385	TRUE	3	15	1	81.22				N	N
F7	L	a-	UNKNOWN	SYBR	None	92.3401	86.1028	99.0293	22.8036	22.7649	0.0546115		7.83987	0.0363405			-6.52889	TRUE	0.588385	TRUE	3	16	1	81.04				N	N
F8	L	a-	UNKNOWN	SYBR	None	92.3401	86.1028	99.0293	22.7024	22.7649	0.0546115		7.83987	0.0363405			-6.52889	TRUE	0.588385	TRUE	3	16	1	81.04				N	N
F9	L	a-	UNKNOWN	SYBR	None	92.3401	86.1028	99.0293	22.7886	22.7649	0.0546115		7.83987	0.0363405			-6.52889	TRUE	0.588385	TRUE	3	16	1	80.68				N	N
F10	M	a-	UNKNOWN	SYBR	None	12.5856	11.5428	13.7226	25.4263	25.3865	0.0428693		10.7151	0.0449435			-3.6537	TRUE	0.588385	TRUE	3	19	1	81.04				N	N
F11	M	a-	UNKNOWN	SYBR	None	12.5856	11.5428	13.7226	25.3921	25.3865	0.0428693		10.7151	0.0449435			-3.6537	TRUE	0.588385	TRUE	3	18	1	81.04				N	N
F12	M	a-	UNKNOWN	SYBR	None	12.5856	11.5428	13.7226	25.3411	25.3865	0.0428693		10.7151	0.0449435			-3.6537	TRUE	0.588385	TRUE	3	18	1	81.22				N	N
G1	H	a-	UNKNOWN	SYBR	None	0.897363	0.796738	1.0107	29.7945	29.816	0.0880359		14.525	0.0618008			0.156237	TRUE	0.588385	TRUE	3	23	1	81.22				N	N
G2	H	a-	UNKNOWN	SYBR	None	0.897363	0.796738	1.0107	29.7407	29.816	0.0880359		14.525	0.0618008			0.156237	TRUE	0.588385	TRUE	3	23	1	81.22				N	N
G3	H	a-	UNKNOWN	SYBR	None	0.897363	0.796738	1.0107	29.9128	29.816	0.0880359		14.525	0.0618008			0.156237	TRUE	0.588385	TRUE	3	23	1	81.22				N	N
Analysis Type	Singleplex
Endogenous Control	g
RQ Min/Max Confidence Level	95.0
Reference Sample	control
