# Supplementary material for: Plasma-activated media inhibits epithelial-mesenchymal transition and ameliorates intestinal fibrosis through the PPARγ/TGF-β1/SMAD3 pathway
Source: PLoS One. 2025 Oct 22;20(10):e0335225. doi: 10.1371/journal.pone.0335225 (PMC12543144; doi:10.1371/journal.pone.0335225)
Supplement: S4 File — (ZIP) [file pone.0335225.s009.zip › Cell PCR/2024.7.5.3/V COL E A.xls]

## Sheet: Results
Block Type	96alum
Chemistry	SYBR_GREEN
Experiment File Name	D:\Documents and Settings\INSTR-ADMIN\Desktop\YOUYI.2024\2024.7.5
Experiment Run End Time	2024-07-05 17:28:27 PM CST
Instrument Type	sds7500
Passive Reference	ROX
Well	Sample Name	Target Name	Task	Reporter	Quencher	RQ	RQ Min	RQ Max	Cт	Cт Mean	Cт SD	ΔCт	ΔCт Mean	ΔCт SE	HK Control ΔCт Mean	HK Control ΔCт SE	ΔΔCт	Automatic Ct Threshold	Ct Threshold	Automatic Baseline	Baseline Start	Baseline End	Efficiency	Tm1	Tm2	Tm3	Comments
A1	control	g	UNKNOWN	SYBR	None				15.6258	15.5911	0.0561892							TRUE	0.543824	TRUE	3	9	1	85.4654
A2	control	g	UNKNOWN	SYBR	None				15.6212	15.5911	0.0561892							TRUE	0.543824	TRUE	3	8	1	85.4654
A3	control	g	UNKNOWN	SYBR	None				15.5263	15.5911	0.0561892							TRUE	0.543824	TRUE	3	9	1	85.6449
A4	model	g	UNKNOWN	SYBR	None				15.7706	15.7702	0.0104586							TRUE	0.543824	TRUE	3	9	1	85.4654
A5	model	g	UNKNOWN	SYBR	None				15.7804	15.7702	0.0104586							TRUE	0.543824	TRUE	3	9	1	85.6449
A6	model	g	UNKNOWN	SYBR	None				15.7595	15.7702	0.0104586							TRUE	0.543824	TRUE	3	9	1	85.6449
A7	L	g	UNKNOWN	SYBR	None				14.8742	14.8984	0.0248606							TRUE	0.543824	TRUE	3	8	1	85.4654
A8	L	g	UNKNOWN	SYBR	None				14.8971	14.8984	0.0248606							TRUE	0.543824	TRUE	3	8	1	85.4654
A9	L	g	UNKNOWN	SYBR	None				14.9239	14.8984	0.0248606							TRUE	0.543824	TRUE	3	8	1	85.2859
A10	M	g	UNKNOWN	SYBR	None				14.8519	14.8231	0.0407422							TRUE	0.543824	TRUE	3	8	1	85.2859
A11	M	g	UNKNOWN	SYBR	None				14.7943	14.8231	0.0407422							TRUE	0.543824	TRUE	3	9	1	85.1065
A12	M	g	UNKNOWN	SYBR	None				14.8975	14.8975								TRUE	0.543824	TRUE	3	8	1	84.927
B1	H	g	UNKNOWN	SYBR	None				15.3558	15.3055	0.0447217							TRUE	0.543824	TRUE	3	9	1	85.6449
B2	H	g	UNKNOWN	SYBR	None				15.2904	15.3055	0.0447217							TRUE	0.543824	TRUE	3	9	1	85.6449
B3	H	g	UNKNOWN	SYBR	None				15.2703	15.3055	0.0447217							TRUE	0.543824	TRUE	3	8	1	85.8243
B4	control	v	UNKNOWN	SYBR	None	1	0.938447	1.06559	15.9584	15.9705	0.0105805		0.37943	0.033011			0	TRUE	0.577663	TRUE	3	9	1	83.8503
B5	control	v	UNKNOWN	SYBR	None	1	0.938447	1.06559	15.978	15.9705	0.0105805		0.37943	0.033011			0	TRUE	0.577663	TRUE	3	9	1	83.8503
B6	control	v	UNKNOWN	SYBR	None	1	0.938447	1.06559	15.9752	15.9705	0.0105805		0.37943	0.033011			0	TRUE	0.577663	TRUE	3	9	1	83.8503
B7	model	v	UNKNOWN	SYBR	None	2.15803	2.1066	2.21073	15.0465	15.0399	0.0190269		-0.730287	0.0125353			-1.10972	TRUE	0.577663	TRUE	3	8	1	83.8503
B8	model	v	UNKNOWN	SYBR	None	2.15803	2.1066	2.21073	15.0547	15.0399	0.0190269		-0.730287	0.0125353			-1.10972	TRUE	0.577663	TRUE	3	8	1	83.6708
B9	model	v	UNKNOWN	SYBR	None	2.15803	2.1066	2.21073	15.0184	15.0399	0.0190269		-0.730287	0.0125353			-1.10972	TRUE	0.577663	TRUE	3	8	1	83.6708
B10	L	v	UNKNOWN	SYBR	None	1.37036	1.28987	1.45588	14.7779	14.8233	0.0484783		-0.0751276	0.0314547			-0.454558	TRUE	0.577663	TRUE	3	8	1	83.4913
B11	L	v	UNKNOWN	SYBR	None	1.37036	1.28987	1.45588	14.8176	14.8233	0.0484783		-0.0751276	0.0314547			-0.454558	TRUE	0.577663	TRUE	3	8	1	83.3119
B12	L	v	UNKNOWN	SYBR	None	1.37036	1.28987	1.45588	14.8743	14.8233	0.0484783		-0.0751276	0.0314547			-0.454558	TRUE	0.577663	TRUE	3	8	1	83.1324
C1	M	v	UNKNOWN	SYBR	None	1.195	1.11559	1.28007	14.9693	14.9455	0.0206203		0.122414	0.031172			-0.257016	TRUE	0.577663	TRUE	3	8	1	83.8503
C2	M	v	UNKNOWN	SYBR	None	1.195	1.11559	1.28007	14.9338	14.9455	0.0206203		0.122414	0.031172			-0.257016	TRUE	0.577663	TRUE	3	8	1	83.8503
C3	M	v	UNKNOWN	SYBR	None	1.195	1.11559	1.28007	14.9334	14.9455	0.0206203		0.122414	0.031172			-0.257016	TRUE	0.577663	TRUE	3	8	1	84.0297
C4	H	v	UNKNOWN	SYBR	None	0.98372	0.910461	1.06287	15.7696	15.7086	0.0533981		0.403111	0.0402135			0.0236801	TRUE	0.577663	TRUE	3	9	1	84.0297
C5	H	v	UNKNOWN	SYBR	None	0.98372	0.910461	1.06287	15.6862	15.7086	0.0533981		0.403111	0.0402135			0.0236801	TRUE	0.577663	TRUE	3	9	1	84.0297
C6	H	v	UNKNOWN	SYBR	None	0.98372	0.910461	1.06287	15.6701	15.7086	0.0533981		0.403111	0.0402135			0.0236801	TRUE	0.577663	TRUE	3	9	1	84.0297
C7	control	col	UNKNOWN	SYBR	None	1	0.916844	1.0907	16.9403	16.8787	0.0542966		1.28762	0.0451122			0	TRUE	0.648187	TRUE	3	10	1	84.5681
C8	control	col	UNKNOWN	SYBR	None	1	0.916844	1.0907	16.8583	16.8787	0.0542966		1.28762	0.0451122			0	TRUE	0.648187	TRUE	3	10	1	84.5681
C9	control	col	UNKNOWN	SYBR	None	1	0.916844	1.0907	16.8376	16.8787	0.0542966		1.28762	0.0451122			0	TRUE	0.648187	TRUE	3	10	1	84.5681
C10	model	col	UNKNOWN	SYBR	None	3.07068	2.84138	3.31849	15.5119	15.4392	0.0690617		-0.330939	0.0403274			-1.61856	TRUE	0.648187	TRUE	3	8	1	84.3886
C11	model	col	UNKNOWN	SYBR	None	3.07068	2.84138	3.31849	15.4314	15.4392	0.0690617		-0.330939	0.0403274			-1.61856	TRUE	0.648187	TRUE	3	8	1	84.2092
C12	model	col	UNKNOWN	SYBR	None	3.07068	2.84138	3.31849	15.3744	15.4392	0.0690617		-0.330939	0.0403274			-1.61856	TRUE	0.648187	TRUE	3	8	1	83.8503
D1	L	col	UNKNOWN	SYBR	None	1.23384	1.16264	1.3094	15.8336	15.8829	0.0473668		0.984466	0.0308851			-0.303153	TRUE	0.648187	TRUE	3	9	1	84.7476
D2	L	col	UNKNOWN	SYBR	None	1.23384	1.16264	1.3094	15.8869	15.8829	0.0473668		0.984466	0.0308851			-0.303153	TRUE	0.648187	TRUE	3	9	1	84.7476
D3	L	col	UNKNOWN	SYBR	None	1.23384	1.16264	1.3094	15.9281	15.8829	0.0473668		0.984466	0.0308851			-0.303153	TRUE	0.648187	TRUE	3	9	1	84.7476
D4	M	col	UNKNOWN	SYBR	None	0.872842	0.794475	0.958939	16.2752	16.3069	0.0544624		1.48383	0.042646			0.196208	TRUE	0.648187	TRUE	3	9	1	84.7476
D5	M	col	UNKNOWN	SYBR	None	0.872842	0.794475	0.958939	16.2757	16.3069	0.0544624		1.48383	0.042646			0.196208	TRUE	0.648187	TRUE	3	9	1	84.7476
D6	M	col	UNKNOWN	SYBR	None	0.872842	0.794475	0.958939	16.3698	16.3069	0.0544624		1.48383	0.042646			0.196208	TRUE	0.648187	TRUE	3	9	1	84.7476
D7	H	col	UNKNOWN	SYBR	None	0.906892	0.826167	0.995504	16.8154	16.7341	0.0709927		1.42862	0.0484424			0.140998	TRUE	0.648187	TRUE	3	10	1	84.7476
D8	H	col	UNKNOWN	SYBR	None	0.906892	0.826167	0.995504	16.6844	16.7341	0.0709927		1.42862	0.0484424			0.140998	TRUE	0.648187	TRUE	3	10	1	84.5681
D9	H	col	UNKNOWN	SYBR	None	0.906892	0.826167	0.995504	16.7026	16.7341	0.0709927		1.42862	0.0484424			0.140998	TRUE	0.648187	TRUE	3	9	1	84.5681
D10	control	e	UNKNOWN	SYBR	None	1	0.938826	1.06516	20.7461	20.7504	0.00839768		5.15931	0.0328012			0	TRUE	0.210233	TRUE	3	16	1	82.2351
D11	control	e	UNKNOWN	SYBR	None	1	0.938826	1.06516	20.7601	20.7504	0.00839768		5.15931	0.0328012			0	TRUE	0.210233	TRUE	3	16	1	82.4146
D12	control	e	UNKNOWN	SYBR	None	1	0.938826	1.06516	20.745	20.7504	0.00839768		5.15931	0.0328012			0	TRUE	0.210233	TRUE	3	16	1	82.5941
E1	model	e	UNKNOWN	SYBR	None	0.0895093	0.0851334	0.09411	24.4619	24.4113	0.0438815		8.64113	0.0260446			3.48182	TRUE	0.210233	TRUE	3	19	1	82.4146
E2	model	e	UNKNOWN	SYBR	None	0.0895093	0.0851334	0.09411	24.3837	24.4113	0.0438815		8.64113	0.0260446			3.48182	TRUE	0.210233	TRUE	3	19	1	82.5941
E3	model	e	UNKNOWN	SYBR	None	0.0895093	0.0851334	0.09411	24.3884	24.4113	0.0438815		8.64113	0.0260446			3.48182	TRUE	0.210233	TRUE	3	18	1	82.5941
E4	L	e	UNKNOWN	SYBR	None	0.129866	0.125382	0.13451	22.994	23.0026	0.0195413		8.10422	0.0182566			2.94491	TRUE	0.210233	TRUE	3	18	1	82.5941
E5	L	e	UNKNOWN	SYBR	None	0.129866	0.125382	0.13451	22.9889	23.0026	0.0195413		8.10422	0.0182566			2.94491	TRUE	0.210233	TRUE	3	17	1	82.4146
E6	L	e	UNKNOWN	SYBR	None	0.129866	0.125382	0.13451	23.025	23.0026	0.0195413		8.10422	0.0182566			2.94491	TRUE	0.210233	TRUE	3	18	1	82.2351
E7	M	e	UNKNOWN	SYBR	None	0.367397	0.326728	0.41313	21.3392	21.427	0.0774309		6.6039	0.0531834			1.44459	TRUE	0.210233	TRUE	3	16	1	82.0557
E8	M	e	UNKNOWN	SYBR	None	0.367397	0.326728	0.41313	21.4856	21.427	0.0774309		6.6039	0.0531834			1.44459	TRUE	0.210233	TRUE	3	16	1	82.0557
E9	M	e	UNKNOWN	SYBR	None	0.367397	0.326728	0.41313	21.4561	21.427	0.0774309		6.6039	0.0531834			1.44459	TRUE	0.210233	TRUE	3	16	1	81.6968
E10	H	e	UNKNOWN	SYBR	None	0.743966	0.683746	0.80949	20.9396	20.8915	0.0614104		5.586	0.0438606			0.426691	TRUE	0.210233	TRUE	3	16	1	82.0557
E11	H	e	UNKNOWN	SYBR	None	0.743966	0.683746	0.80949	20.9126	20.8915	0.0614104		5.586	0.0438606			0.426691	TRUE	0.210233	TRUE	3	16	1	82.4146
E12	H	e	UNKNOWN	SYBR	None	0.743966	0.683746	0.80949	20.8223	20.8915	0.0614104		5.586	0.0438606			0.426691	TRUE	0.210233	TRUE	3	15	1	82.4146
G1	control	a-	UNKNOWN	SYBR	None	1	0.895284	1.11696	27.9817	28.0171	0.0821811		12.426	0.0574774			0	TRUE	0.412723	TRUE	3	22	1	81.5173
G2	control	a-	UNKNOWN	SYBR	None	1	0.895284	1.11696	27.9586	28.0171	0.0821811		12.426	0.0574774			0	TRUE	0.412723	TRUE	3	22	1	81.5173
G3	control	a-	UNKNOWN	SYBR	None	1	0.895284	1.11696	28.1111	28.0171	0.0821811		12.426	0.0574774			0	TRUE	0.412723	TRUE	3	22	1	81.5173
G4	model	a-	UNKNOWN	SYBR	None	168.141	142.143	198.894	20.959	20.8027	0.15081		5.03248	0.0872792			-7.39353	TRUE	0.412723	TRUE	3	15	1	81.6968
G5	model	a-	UNKNOWN	SYBR	None	168.141	142.143	198.894	20.7909	20.8027	0.15081		5.03248	0.0872792			-7.39353	TRUE	0.412723	TRUE	3	15	1	81.5173
G6	model	a-	UNKNOWN	SYBR	None	168.141	142.143	198.894	20.6581	20.8027	0.15081		5.03248	0.0872792			-7.39353	TRUE	0.412723	TRUE	3	15	1	81.5173
G7	L	a-	UNKNOWN	SYBR	None	84.152	81.046	87.3771	20.9525	20.9295	0.0229697		6.03109	0.0195419			-6.39493	TRUE	0.412723	TRUE	3	15	1	81.3378
G8	L	a-	UNKNOWN	SYBR	None	84.152	81.046	87.3771	20.9293	20.9295	0.0229697		6.03109	0.0195419			-6.39493	TRUE	0.412723	TRUE	3	15	1	81.1584
G9	L	a-	UNKNOWN	SYBR	None	84.152	81.046	87.3771	20.9066	20.9295	0.0229697		6.03109	0.0195419			-6.39493	TRUE	0.412723	TRUE	3	15	1	80.9789
G10	M	a-	UNKNOWN	SYBR	None	13.2045	11.7638	14.8216	23.6134	23.5261	0.0757565		8.70306	0.0523735			-3.72296	TRUE	0.412723	TRUE	3	17	1	81.1584
G11	M	a-	UNKNOWN	SYBR	None	13.2045	11.7638	14.8216	23.488	23.5261	0.0757565		8.70306	0.0523735			-3.72296	TRUE	0.412723	TRUE	3	17	1	81.3378
G12	M	a-	UNKNOWN	SYBR	None	13.2045	11.7638	14.8216	23.477	23.5261	0.0757565		8.70306	0.0523735			-3.72296	TRUE	0.412723	TRUE	3	17	1	81.3378
H1	H	a-	UNKNOWN	SYBR	None	0.917562	0.820498	1.02611	27.7619	27.8556	0.0901459		12.5501	0.0580985			0.124122	TRUE	0.412723	TRUE	3	22	1	81.3378
H2	H	a-	UNKNOWN	SYBR	None	0.917562	0.820498	1.02611	27.8632	27.8556	0.0901459		12.5501	0.0580985			0.124122	TRUE	0.412723	TRUE	3	22	1	81.3378
H3	H	a-	UNKNOWN	SYBR	None	0.917562	0.820498	1.02611	27.9417	27.8556	0.0901459		12.5501	0.0580985			0.124122	TRUE	0.412723	TRUE	3	22	1	81.3378
Analysis Type	Singleplex
Endogenous Control	g
RQ Min/Max Confidence Level	95.0
Reference Sample	control
