# Supplementary material for: Plasma-activated media inhibits epithelial-mesenchymal transition and ameliorates intestinal fibrosis through the PPARγ/TGF-β1/SMAD3 pathway
Source: PLoS One. 2025 Oct 22;20(10):e0335225. doi: 10.1371/journal.pone.0335225 (PMC12543144; doi:10.1371/journal.pone.0335225)
Supplement: S4 File — (ZIP) [file pone.0335225.s009.zip › Cell PCR/2024.7.5.2/V COL E A.xls]

## Sheet: Results
Block Type	96alum
Chemistry	SYBR_GREEN
Experiment File Name	D:\Documents and Settings\INSTR-ADMIN\Desktop\YOUYI.2024\2024.7.5
Experiment Run End Time	2024-07-05 17:42:31 PM CST
Instrument Type	sds7500
Passive Reference	ROX
Well	Sample Name	Target Name	Task	Reporter	Quencher	RQ	RQ Min	RQ Max	Cт	Cт Mean	Cт SD	ΔCт	ΔCт Mean	ΔCт SE	HK Control ΔCт Mean	HK Control ΔCт SE	ΔΔCт	Automatic Ct Threshold	Ct Threshold	Automatic Baseline	Baseline Start	Baseline End	Efficiency	Tm1	Tm2	Tm3	Comments	HIGHSD	NOISE	SPIKE	EXPFAIL
A1	control	g	UNKNOWN	SYBR	None				15.2676	15.1537	0.104152							TRUE	0.35028	TRUE	3	9	1	85.4798				N	N	N	N
A2	control	g	UNKNOWN	SYBR	None				15.13	15.1537	0.104152							TRUE	0.35028	TRUE	3	9	1	85.4798				N	N	N	N
A3	control	g	UNKNOWN	SYBR	None				15.0634	15.1537	0.104152							TRUE	0.35028	TRUE	3	9	1	85.4798				N	N	N	N
A4	model	g	UNKNOWN	SYBR	None				15.2282	15.2188	0.0204841							TRUE	0.35028	TRUE	3	9	1	85.4798				N	N	N	N
A5	model	g	UNKNOWN	SYBR	None				15.2329	15.2188	0.0204841							TRUE	0.35028	TRUE	3	9	1	85.6607				N	N	N	N
A6	model	g	UNKNOWN	SYBR	None				15.1953	15.2188	0.0204841							TRUE	0.35028	TRUE	3	9	1	85.6607				N	N	N	N
A7	L	g	UNKNOWN	SYBR	None				14.3575	14.433	0.0874061							TRUE	0.35028	TRUE	3	8	1	85.4798				N	N	N	N
A8	L	g	UNKNOWN	SYBR	None				14.5287	14.433	0.0874061							TRUE	0.35028	TRUE	3	8	1	85.4798				N	N	N	N
A9	L	g	UNKNOWN	SYBR	None				14.4127	14.433	0.0874061							TRUE	0.35028	TRUE	3	8	1	85.2989				N	N	N	N
A10	M	g	UNKNOWN	SYBR	None				14.3485	14.4327	0.0985889							TRUE	0.35028	TRUE	3	9	1	85.2989				N	N	N	N
A11	M	g	UNKNOWN	SYBR	None				14.4084	14.4327	0.0985889							TRUE	0.35028	TRUE	3	9	1	85.118				N	N	N	N
A12	M	g	UNKNOWN	SYBR	None				14.5412	14.4327	0.0985889							TRUE	0.35028	TRUE	3	9	1	84.9372				N	N	N	N
B1	H	g	UNKNOWN	SYBR	None				14.934	14.9333	0.00565343							TRUE	0.35028	TRUE	3	9	1	85.6607				N	N	N	N
B2	H	g	UNKNOWN	SYBR	None				14.9274	14.9333	0.00565343							TRUE	0.35028	TRUE	3	9	1	85.6607				N	N	N	N
B3	H	g	UNKNOWN	SYBR	None				14.9386	14.9333	0.00565343							TRUE	0.35028	TRUE	3	9	1	85.8415				N	N	N	N
B4	control	v	UNKNOWN	SYBR	None	1	0.889878	1.12375	15.8525	15.8662	0.0133537		0.712562	0.0606246			0	TRUE	0.451435	TRUE	3	9	1	83.8519				N	N	N	N
B5	control	v	UNKNOWN	SYBR	None	1	0.889878	1.12375	15.867	15.8662	0.0133537		0.712562	0.0606246			0	TRUE	0.451435	TRUE	3	9	1	83.8519				N	N	N	N
B6	control	v	UNKNOWN	SYBR	None	1	0.889878	1.12375	15.8792	15.8662	0.0133537		0.712562	0.0606246			0	TRUE	0.451435	TRUE	3	9	1	83.8519				N	N	N	N
B7	model	v	UNKNOWN	SYBR	None	2.01949	1.89985	2.14665	14.8597	14.9173	0.0509994		-0.301426	0.0317308			-1.01399	TRUE	0.451435	TRUE	3	8	1	83.8519				N	N	N	N
B8	model	v	UNKNOWN	SYBR	None	2.01949	1.89985	2.14665	14.9359	14.9173	0.0509994		-0.301426	0.0317308			-1.01399	TRUE	0.451435	TRUE	3	9	1	83.671				N	N	N	N
B9	model	v	UNKNOWN	SYBR	None	2.01949	1.89985	2.14665	14.9564	14.9173	0.0509994		-0.301426	0.0317308			-1.01399	TRUE	0.451435	TRUE	3	8	1	83.671				N	N	N	N
B10	L	v	UNKNOWN	SYBR	None	1.44382	1.26206	1.65177	14.5266	14.6156	0.0838121		0.182669	0.0699149			-0.529894	TRUE	0.451435	TRUE	3	8	1	83.4902				N	N	N	N
B11	L	v	UNKNOWN	SYBR	None	1.44382	1.26206	1.65177	14.6272	14.6156	0.0838121		0.182669	0.0699149			-0.529894	TRUE	0.451435	TRUE	3	8	1	83.3093				N	N	N	N
B12	L	v	UNKNOWN	SYBR	None	1.44382	1.26206	1.65177	14.6931	14.6156	0.0838121		0.182669	0.0699149			-0.529894	TRUE	0.451435	TRUE	3	8	1	83.1284				N	N	N	N
C1	M	v	UNKNOWN	SYBR	None	1.2456	1.11419	1.39251	14.8401	14.8284	0.018686		0.39572	0.0579337			-0.316843	TRUE	0.451435	TRUE	3	9	1	83.8519				N	N	N	N
C2	M	v	UNKNOWN	SYBR	None	1.2456	1.11419	1.39251	14.8384	14.8284	0.018686		0.39572	0.0579337			-0.316843	TRUE	0.451435	TRUE	3	8	1	84.0328				N	N	N	N
C3	M	v	UNKNOWN	SYBR	None	1.2456	1.11419	1.39251	14.8069	14.8284	0.018686		0.39572	0.0579337			-0.316843	TRUE	0.451435	TRUE	3	8	1	84.0328				N	N	N	N
C4	H	v	UNKNOWN	SYBR	None	1.14146	1.10776	1.17617	15.4264	15.455	0.0263666		0.521687	0.0155688			-0.190875	TRUE	0.451435	TRUE	3	8	1	84.0328				N	N	N	N
C5	H	v	UNKNOWN	SYBR	None	1.14146	1.10776	1.17617	15.4783	15.455	0.0263666		0.521687	0.0155688			-0.190875	TRUE	0.451435	TRUE	3	9	1	84.0328				N	N	N	N
C6	H	v	UNKNOWN	SYBR	None	1.14146	1.10776	1.17617	15.4604	15.455	0.0263666		0.521687	0.0155688			-0.190875	TRUE	0.451435	TRUE	3	9	1	84.0328				N	N	N	N
C7	control	col-	UNKNOWN	SYBR	None	1	0.878865	1.13783	16.3023	16.287	0.0515525		1.13331	0.0670954			0	TRUE	0.403695	TRUE	3	10	1	84.5754				N	N	N	N
C8	control	col-	UNKNOWN	SYBR	None	1	0.878865	1.13783	16.3291	16.287	0.0515525		1.13331	0.0670954			0	TRUE	0.403695	TRUE	3	10	1	84.5754				N	N	N	N
C9	control	col-	UNKNOWN	SYBR	None	1	0.878865	1.13783	16.2295	16.287	0.0515525		1.13331	0.0670954			0	TRUE	0.403695	TRUE	3	10	1	84.3945				N	N	N	N
C10	model	col-	UNKNOWN	SYBR	None	2.79688	2.5314	3.0902	14.9352	14.8683	0.0873908		-0.350509	0.0518226			-1.48382	TRUE	0.403695	TRUE	3	9	1	84.3945				N	N	N	N
C11	model	col-	UNKNOWN	SYBR	None	2.79688	2.5314	3.0902	14.7694	14.8683	0.0873908		-0.350509	0.0518226			-1.48382	TRUE	0.403695	TRUE	3	8	1	84.2137				N	N	N	N
C12	model	col-	UNKNOWN	SYBR	None	2.79688	2.5314	3.0902	14.9002	14.8683	0.0873908		-0.350509	0.0518226			-1.48382	TRUE	0.403695	TRUE	3	9	1	84.0328				N	N	N	N
D1	L	col-	UNKNOWN	SYBR	None	1.20578	1.01217	1.43642	15.1517	15.2963	0.131055		0.863348	0.0909492			-0.269961	TRUE	0.403695	TRUE	3	9	1	84.7563				N	N	N	N
D2	L	col-	UNKNOWN	SYBR	None	1.20578	1.01217	1.43642	15.33	15.2963	0.131055		0.863348	0.0909492			-0.269961	TRUE	0.403695	TRUE	3	9	1	84.7563				N	N	N	N
D3	L	col-	UNKNOWN	SYBR	None	1.20578	1.01217	1.43642	15.4072	15.2963	0.131055		0.863348	0.0909492			-0.269961	TRUE	0.403695	TRUE	3	9	1	84.7563				N	N	N	N
D4	M	col-	UNKNOWN	SYBR	None	0.761577	0.662118	0.875976	15.8827	15.959	0.0783867		1.52625	0.0727192			0.392938	TRUE	0.403695	TRUE	3	10	1	84.7563				N	N	N	N
D5	M	col-	UNKNOWN	SYBR	None	0.761577	0.662118	0.875976	15.9548	15.959	0.0783867		1.52625	0.0727192			0.392938	TRUE	0.403695	TRUE	3	9	1	84.7563				N	N	N	N
D6	M	col-	UNKNOWN	SYBR	None	0.761577	0.662118	0.875976	16.0393	15.959	0.0783867		1.52625	0.0727192			0.392938	TRUE	0.403695	TRUE	3	10	1	84.7563				N	N	N	N
D7	H	col-	UNKNOWN	SYBR	None	0.833562	0.692023	1.00405	16.5051	16.3293	0.167386		1.39595	0.0966953			0.262639	TRUE	0.403695	TRUE	3	10	1	84.7563				N	N	N	N
D8	H	col-	UNKNOWN	SYBR	None	0.833562	0.692023	1.00405	16.3109	16.3293	0.167386		1.39595	0.0966953			0.262639	TRUE	0.403695	TRUE	3	10	1	84.5754				N	N	N	N
D9	H	col-	UNKNOWN	SYBR	None	0.833562	0.692023	1.00405	16.1719	16.3293	0.167386		1.39595	0.0966953			0.262639	TRUE	0.403695	TRUE	3	10	1	84.5754				N	N	N	N
D10	control	e	UNKNOWN	SYBR	None	1	0.888222	1.12584	20.1312	20.1417	0.02309		4.98803	0.0615924			0	TRUE	0.117748	TRUE	3	16	1	82.4049				N	N	N	N
D11	control	e	UNKNOWN	SYBR	None	1	0.888222	1.12584	20.1682	20.1417	0.02309		4.98803	0.0615924			0	TRUE	0.117748	TRUE	3	15	1	82.5858				N	N	N	N
D12	control	e	UNKNOWN	SYBR	None	1	0.888222	1.12584	20.1257	20.1417	0.02309		4.98803	0.0615924			0	TRUE	0.117748	TRUE	3	16	1	82.7667				N	N	N	N
E1	model	e	UNKNOWN	SYBR	None	0.076851	0.0725476	0.0814097	23.8647	23.9086	0.0476469		8.68982	0.0299434			3.70179	TRUE	0.117748	TRUE	3	20	1	82.5858				N	N	N	N
E2	model	e	UNKNOWN	SYBR	None	0.076851	0.0725476	0.0814097	23.9593	23.9086	0.0476469		8.68982	0.0299434			3.70179	TRUE	0.117748	TRUE	3	20	1	82.5858				N	N	N	N
E3	model	e	UNKNOWN	SYBR	None	0.076851	0.0725476	0.0814097	23.9018	23.9086	0.0476469		8.68982	0.0299434			3.70179	TRUE	0.117748	TRUE	3	20	1	82.5858				N	N	N	N
E4	L	e	UNKNOWN	SYBR	None	0.114914	0.102015	0.129443	22.471	22.5424	0.0619826		8.10941	0.0618646			3.12138	TRUE	0.117748	TRUE	3	18	1	82.5858				N	N	N	N
E5	L	e	UNKNOWN	SYBR	None	0.114914	0.102015	0.129443	22.5733	22.5424	0.0619826		8.10941	0.0618646			3.12138	TRUE	0.117748	TRUE	3	18	1	82.5858				N	N	N	N
E6	L	e	UNKNOWN	SYBR	None	0.114914	0.102015	0.129443	22.5828	22.5424	0.0619826		8.10941	0.0618646			3.12138	TRUE	0.117748	TRUE	3	18	1	82.4049				N	N	N	N
E7	M	e	UNKNOWN	SYBR	None	0.357068	0.312474	0.408028	20.8274	20.9065	0.0685307		6.47376	0.0693211			1.48573	TRUE	0.117748	TRUE	3	16	1	82.224				N	N	N	N
E8	M	e	UNKNOWN	SYBR	None	0.357068	0.312474	0.408028	20.9429	20.9065	0.0685307		6.47376	0.0693211			1.48573	TRUE	0.117748	TRUE	3	16	1	82.0432				N	N	N	N
E9	M	e	UNKNOWN	SYBR	None	0.357068	0.312474	0.408028	20.9491	20.9065	0.0685307		6.47376	0.0693211			1.48573	TRUE	0.117748	TRUE	3	16	1	81.6814				N	N	N	N
E10	H	e	UNKNOWN	SYBR	None	0.716853	0.675093	0.761197	20.4289	20.4016	0.053723		5.46828	0.0311882			0.48025	TRUE	0.117748	TRUE	3	16	1	82.0432				N	N	N	N
E11	H	e	UNKNOWN	SYBR	None	0.716853	0.675093	0.761197	20.4362	20.4016	0.053723		5.46828	0.0311882			0.48025	TRUE	0.117748	TRUE	3	16	1	82.4049				N	N	N	N
E12	H	e	UNKNOWN	SYBR	None	0.716853	0.675093	0.761197	20.3397	20.4016	0.053723		5.46828	0.0311882			0.48025	TRUE	0.117748	TRUE	3	16	1	82.4049				N	N	N	N
F1	control	a-	UNKNOWN	SYBR	None	1	0.844635	1.18394	29.0003	29.0521	0.110662		13.8985	0.0877379			0	TRUE	0.197243	TRUE	3	24	1	81.3197				N	N	N	N
F2	control	a-	UNKNOWN	SYBR	None	1	0.844635	1.18394	28.9769	29.0521	0.110662		13.8985	0.0877379			0	TRUE	0.197243	TRUE	3	24	1	81.3197				N	N	N	N
F3	control	a-	UNKNOWN	SYBR	None	1	0.844635	1.18394	29.1792	29.0521	0.110662		13.8985	0.0877379			0	TRUE	0.197243	TRUE	3	24	1	81.3197				N	N	N	N
F4	model	a-	UNKNOWN	SYBR	None	189.286	183.197	195.578	21.5311	21.5528	0.0211289		6.33404	0.0169905			-7.56442	TRUE	0.197243	TRUE	3	16	1	81.3197				N	N	N	N
F5	model	a-	UNKNOWN	SYBR	None	189.286	183.197	195.578	21.5541	21.5528	0.0211289		6.33404	0.0169905			-7.56442	TRUE	0.197243	TRUE	3	16	1	81.3197				N	N	N	N
F6	model	a-	UNKNOWN	SYBR	None	189.286	183.197	195.578	21.5733	21.5528	0.0211289		6.33404	0.0169905			-7.56442	TRUE	0.197243	TRUE	3	17	1	81.1388				N	N	N	N
F7	L	a-	UNKNOWN	SYBR	None	88.5582	77.4489	101.261	21.9532	21.8629	0.0831484		7.42991	0.0696503			-6.46855	TRUE	0.197243	TRUE	3	17	1	81.1388				N	N	N	N
F8	L	a-	UNKNOWN	SYBR	None	88.5582	77.4489	101.261	21.7895	21.8629	0.0831484		7.42991	0.0696503			-6.46855	TRUE	0.197243	TRUE	3	16	1	80.9579				N	N	N	N
F9	L	a-	UNKNOWN	SYBR	None	88.5582	77.4489	101.261	21.8459	21.8629	0.0831484		7.42991	0.0696503			-6.46855	TRUE	0.197243	TRUE	3	17	1	80.7771				N	N	N	N
F10	M	a-	UNKNOWN	SYBR	None	15.1405	12.9372	17.7189	24.4994	24.4108	0.101554		9.97813	0.0817169			-3.92034	TRUE	0.197243	TRUE	3	19	1	80.9579				N	N	N	N
F11	M	a-	UNKNOWN	SYBR	None	15.1405	12.9372	17.7189	24.4331	24.4108	0.101554		9.97813	0.0817169			-3.92034	TRUE	0.197243	TRUE	3	20	1	80.9579				N	N	N	N
F12	M	a-	UNKNOWN	SYBR	None	15.1405	12.9372	17.7189	24.3	24.4108	0.101554		9.97813	0.0817169			-3.92034	TRUE	0.197243	TRUE	3	19	1	81.1388				N	N	N	N
G1	H	a-	UNKNOWN	SYBR	None	6152794	106.217	356411670528	11.2506	6.27899	7.03094		-8.65434	4.97163			-22.5528	TRUE	0.197243	TRUE	3	5	1	89.0973				Y	Y	Y	N
G2	H	a-	UNKNOWN	SYBR	None	6152794	106.217	356411670528	1.30736	6.27899	7.03094		-8.65434	4.97163			-22.5528	TRUE	0.197243	TRUE	3	26	1	86.7459				Y	Y	Y	N
G3	H	a-	UNKNOWN	SYBR	None	6152794	106.217	356411670528	Undetermined	6.27899	7.03094		-8.65434	4.97163			-22.5528	TRUE	0.197243	TRUE	3	38	1	80.5962				N	N	Y	Y
Analysis Type	Singleplex
Endogenous Control	g
RQ Min/Max Confidence Level	95.0
Reference Sample	control
