# Supplementary material for: Plasma-activated media inhibits epithelial-mesenchymal transition and ameliorates intestinal fibrosis through the PPARγ/TGF-β1/SMAD3 pathway
Source: PLoS One. 2025 Oct 22;20(10):e0335225. doi: 10.1371/journal.pone.0335225 (PMC12543144; doi:10.1371/journal.pone.0335225)
Supplement: S4 File — (ZIP) [file pone.0335225.s009.zip › Cell PCR/2024.6.30/N A.xls]

## Sheet: Results
Block Type	96alum
Chemistry	SYBR_GREEN
Experiment File Name	D:\Documents and Settings\INSTR-ADMIN\Desktop\YOUYI.2024\2024.6.30
Experiment Run End Time	2024-06-30 19:41:12 PM CST
Instrument Type	sds7500
Passive Reference	ROX
Well	Sample Name	Target Name	Task	Reporter	Quencher	RQ	RQ Min	RQ Max	Cт	Cт Mean	Cт SD	ΔCт	ΔCт Mean	ΔCт SE	HK Control ΔCт Mean	HK Control ΔCт SE	ΔΔCт	Automatic Ct Threshold	Ct Threshold	Automatic Baseline	Baseline Start	Baseline End	Efficiency	Tm1	Tm2	Tm3	Comments
A1	CONTROL	G	UNKNOWN	SYBR	None				15.5592	15.5175	0.0423658							TRUE	0.534002	TRUE	3	9	1	85.4798
A2	CONTROL	G	UNKNOWN	SYBR	None				15.5186	15.5175	0.0423658							TRUE	0.534002	TRUE	3	9	1	85.4798
A3	CONTROL	G	UNKNOWN	SYBR	None				15.4745	15.5175	0.0423658							TRUE	0.534002	TRUE	3	9	1	85.6607
A4	MODEL	G	UNKNOWN	SYBR	None				15.6712	15.6712	0.0106273							TRUE	0.534002	TRUE	3	9	1	85.4798
A5	MODEL	G	UNKNOWN	SYBR	None				15.6818	15.6712	0.0106273							TRUE	0.534002	TRUE	3	9	1	85.6607
A6	MODEL	G	UNKNOWN	SYBR	None				15.6606	15.6712	0.0106273							TRUE	0.534002	TRUE	3	9	1	85.6607
A7	L	G	UNKNOWN	SYBR	None				14.9015	14.9089	0.0093361							TRUE	0.534002	TRUE	3	8	1	85.6607
A8	L	G	UNKNOWN	SYBR	None				14.9057	14.9089	0.0093361							TRUE	0.534002	TRUE	3	8	1	85.4798
A9	L	G	UNKNOWN	SYBR	None				14.9194	14.9089	0.0093361							TRUE	0.534002	TRUE	3	8	1	85.2989
A10	M	G	UNKNOWN	SYBR	None				14.6987	14.6619	0.0429933							TRUE	0.534002	TRUE	3	8	1	85.2989
A11	M	G	UNKNOWN	SYBR	None				14.6146	14.6619	0.0429933							TRUE	0.534002	TRUE	3	8	1	85.118
A12	M	G	UNKNOWN	SYBR	None				14.6722	14.6619	0.0429933							TRUE	0.534002	TRUE	3	8	1	84.9372
B1	H	G	UNKNOWN	SYBR	None				15.4009	15.3648	0.0424496							TRUE	0.534002	TRUE	3	9	1	85.6607
B2	H	G	UNKNOWN	SYBR	None				15.3756	15.3648	0.0424496							TRUE	0.534002	TRUE	3	9	1	85.6607
B3	H	G	UNKNOWN	SYBR	None				15.318	15.3648	0.0424496							TRUE	0.534002	TRUE	3	8	1	85.8415
B4	CONTROL	N	UNKNOWN	SYBR	None	1	0.953962	1.04826	30.6842	30.6855	0.0021097		15.168	0.0244902			0	TRUE	0.507807	TRUE	3	24	1	82.4049
B5	CONTROL	N	UNKNOWN	SYBR	None	1	0.953962	1.04826	30.6843	30.6855	0.0021097		15.168	0.0244902			0	TRUE	0.507807	TRUE	3	24	1	82.4049
B6	CONTROL	N	UNKNOWN	SYBR	None	1	0.953962	1.04826	30.6879	30.6855	0.0021097		15.168	0.0244902			0	TRUE	0.507807	TRUE	3	24	1	82.4049
B7	MODEL	N	UNKNOWN	SYBR	None	4.23325	4.00938	4.46961	28.7694	28.7575	0.0477312		13.0862	0.0282324			-2.08176	TRUE	0.507807	TRUE	3	22	1	82.4049
B8	MODEL	N	UNKNOWN	SYBR	None	4.23325	4.00938	4.46961	28.7981	28.7575	0.0477312		13.0862	0.0282324			-2.08176	TRUE	0.507807	TRUE	3	23	1	82.4049
B9	MODEL	N	UNKNOWN	SYBR	None	4.23325	4.00938	4.46961	28.7049	28.7575	0.0477312		13.0862	0.0282324			-2.08176	TRUE	0.507807	TRUE	3	22	1	82.224
B10	L	N	UNKNOWN	SYBR	None	2.2385	1.91674	2.61426	28.7764	28.9144	0.139349		14.0055	0.0806333			-1.16253	TRUE	0.507807	TRUE	3	22	1	82.0432
B11	L	N	UNKNOWN	SYBR	None	2.2385	1.91674	2.61426	29.0551	28.9144	0.139349		14.0055	0.0806333			-1.16253	TRUE	0.507807	TRUE	3	22	1	81.8623
B12	L	N	UNKNOWN	SYBR	None	2.2385	1.91674	2.61426	28.9115	28.9144	0.139349		14.0055	0.0806333			-1.16253	TRUE	0.507807	TRUE	3	22	1	81.6814
C1	M	N	UNKNOWN	SYBR	None	2.00583	1.71622	2.34431	28.8439	28.8257	0.133595		14.1638	0.0810269			-1.0042	TRUE	0.507807	TRUE	3	22	1	82.4049
C2	M	N	UNKNOWN	SYBR	None	2.00583	1.71622	2.34431	28.6839	28.8257	0.133595		14.1638	0.0810269			-1.0042	TRUE	0.507807	TRUE	3	22	1	82.5858
C3	M	N	UNKNOWN	SYBR	None	2.00583	1.71622	2.34431	28.9492	28.8257	0.133595		14.1638	0.0810269			-1.0042	TRUE	0.507807	TRUE	3	23	1	82.5858
C4	H	N	UNKNOWN	SYBR	None	2.67187	2.26336	3.15412	29.2387	29.115	0.143178		13.7502	0.0862205			-1.41785	TRUE	0.507807	TRUE	3	23	1	82.5858
C5	H	N	UNKNOWN	SYBR	None	2.67187	2.26336	3.15412	29.148	29.115	0.143178		13.7502	0.0862205			-1.41785	TRUE	0.507807	TRUE	3	23	1	82.5858
C6	H	N	UNKNOWN	SYBR	None	2.67187	2.26336	3.15412	28.9582	29.115	0.143178		13.7502	0.0862205			-1.41785	TRUE	0.507807	TRUE	3	22	1	82.5858
C7	CONTROL	A-	UNKNOWN	SYBR	None	1	0.893842	1.11877	28.4042	28.3041	0.0916901		12.7867	0.058315			0	TRUE	0.444179	TRUE	3	21	1	81.6814
C8	CONTROL	A-	UNKNOWN	SYBR	None	1	0.893842	1.11877	28.2842	28.3041	0.0916901		12.7867	0.058315			0	TRUE	0.444179	TRUE	3	22	1	81.5005
C9	CONTROL	A-	UNKNOWN	SYBR	None	1	0.893842	1.11877	28.224	28.3041	0.0916901		12.7867	0.058315			0	TRUE	0.444179	TRUE	3	22	1	81.5005
C10	MODEL	A-	UNKNOWN	SYBR	None	236.575	212.573	263.287	20.6141	20.5717	0.0956942		4.90053	0.0555887			-7.88615	TRUE	0.444179	TRUE	3	14	1	81.5005
C11	MODEL	A-	UNKNOWN	SYBR	None	236.575	212.573	263.287	20.6389	20.5717	0.0956942		4.90053	0.0555887			-7.88615	TRUE	0.444179	TRUE	3	14	1	81.3197
C12	MODEL	A-	UNKNOWN	SYBR	None	236.575	212.573	263.287	20.4622	20.5717	0.0956942		4.90053	0.0555887			-7.88615	TRUE	0.444179	TRUE	3	14	1	80.9579
D1	L	A-	UNKNOWN	SYBR	None	118.55	100.94	139.232	20.6408	20.8062	0.144425		5.89733	0.083558			-6.88935	TRUE	0.444179	TRUE	3	15	1	81.8623
D2	L	A-	UNKNOWN	SYBR	None	118.55	100.94	139.232	20.8709	20.8062	0.144425		5.89733	0.083558			-6.88935	TRUE	0.444179	TRUE	3	14	1	81.8623
D3	L	A-	UNKNOWN	SYBR	None	118.55	100.94	139.232	20.907	20.8062	0.144425		5.89733	0.083558			-6.88935	TRUE	0.444179	TRUE	3	15	1	82.0432
D4	M	A-	UNKNOWN	SYBR	None	13.0567	10.8238	15.7504	23.6156	23.7418	0.163238		9.07996	0.0974594			-3.70672	TRUE	0.444179	TRUE	3	17	1	81.8623
D5	M	A-	UNKNOWN	SYBR	None	13.0567	10.8238	15.7504	23.6836	23.7418	0.163238		9.07996	0.0974594			-3.70672	TRUE	0.444179	TRUE	3	17	1	81.8623
D6	M	A-	UNKNOWN	SYBR	None	13.0567	10.8238	15.7504	23.9262	23.7418	0.163238		9.07996	0.0974594			-3.70672	TRUE	0.444179	TRUE	3	18	1	81.8623
D7	H	A-	UNKNOWN	SYBR	None	1.00256	0.908257	1.10666	28.2354	28.1478	0.0781192		12.783	0.0513309			-0.00369008	TRUE	0.444179	TRUE	3	21	1	81.6814
D8	H	A-	UNKNOWN	SYBR	None	1.00256	0.908257	1.10666	28.1227	28.1478	0.0781192		12.783	0.0513309			-0.00369008	TRUE	0.444179	TRUE	3	21	1	81.6814
D9	H	A-	UNKNOWN	SYBR	None	1.00256	0.908257	1.10666	28.0853	28.1478	0.0781192		12.783	0.0513309			-0.00369008	TRUE	0.444179	TRUE	3	22	1	81.5005
Analysis Type	Singleplex
Endogenous Control	G
RQ Min/Max Confidence Level	95.0
Reference Sample	CONTROL
