# Supplementary material for: Plasma-activated media inhibits epithelial-mesenchymal transition and ameliorates intestinal fibrosis through the PPARγ/TGF-β1/SMAD3 pathway
Source: PLoS One. 2025 Oct 22;20(10):e0335225. doi: 10.1371/journal.pone.0335225 (PMC12543144; doi:10.1371/journal.pone.0335225)
Supplement: S4 File — (ZIP) [file pone.0335225.s009.zip › Cell PCR/2024.7.8/N.xls]

## Sheet: Results
Block Type	96alum
Chemistry	SYBR_GREEN
Experiment File Name	D:\Documents and Settings\INSTR-ADMIN\Desktop\YOUYI.2024\2024.7.8
Experiment Run End Time	2024-07-08 17:19:20 PM CST
Instrument Type	sds7500
Passive Reference	ROX
Well	Sample Name	Target Name	Task	Reporter	Quencher	RQ	RQ Min	RQ Max	Cт	Cт Mean	Cт SD	ΔCт	ΔCт Mean	ΔCт SE	HK Control ΔCт Mean	HK Control ΔCт SE	ΔΔCт	Automatic Ct Threshold	Ct Threshold	Automatic Baseline	Baseline Start	Baseline End	Efficiency	Tm1	Tm2	Tm3	Comments
A1	CONTROL	G1	UNKNOWN	SYBR	None				15.163	15.1097	0.054221							TRUE	0.368772	TRUE	3	9	1	85.4049
A2	CONTROL	G1	UNKNOWN	SYBR	None				15.1114	15.1097	0.054221							TRUE	0.368772	TRUE	3	9	1	85.4049
A3	CONTROL	G1	UNKNOWN	SYBR	None				15.0546	15.1097	0.054221							TRUE	0.368772	TRUE	3	9	1	85.5852
A4	MODEL	G1	UNKNOWN	SYBR	None				15.2269	15.2263	0.00903268							TRUE	0.368772	TRUE	3	9	1	85.5852
A5	MODEL	G1	UNKNOWN	SYBR	None				15.2351	15.2263	0.00903268							TRUE	0.368772	TRUE	3	9	1	85.5852
A6	MODEL	G1	UNKNOWN	SYBR	None				15.2171	15.2263	0.00903268							TRUE	0.368772	TRUE	3	9	1	85.5852
A7	l	G1	UNKNOWN	SYBR	None				14.4227	14.448	0.0510306							TRUE	0.368772	TRUE	3	8	1	85.5852
A8	l	G1	UNKNOWN	SYBR	None				14.5067	14.448	0.0510306							TRUE	0.368772	TRUE	3	8	1	85.4049
A9	l	G1	UNKNOWN	SYBR	None				14.4146	14.448	0.0510306							TRUE	0.368772	TRUE	3	8	1	85.4049
A10	M	G1	UNKNOWN	SYBR	None				14.8312	14.8379	0.0307058							TRUE	0.368772	TRUE	3	9	1	85.2246
A11	M	G1	UNKNOWN	SYBR	None				14.8112	14.8379	0.0307058							TRUE	0.368772	TRUE	3	9	1	85.0443
A12	M	G1	UNKNOWN	SYBR	None				14.8715	14.8379	0.0307058							TRUE	0.368772	TRUE	3	9	1	84.8639
B1	H	G1	UNKNOWN	SYBR	None				14.9277	14.8799	0.0427601							TRUE	0.368772	TRUE	3	9	1	85.5852
B2	H	G1	UNKNOWN	SYBR	None				14.8453	14.8799	0.0427601							TRUE	0.368772	TRUE	3	9	1	85.7656
B3	H	G1	UNKNOWN	SYBR	None				14.8667	14.8799	0.0427601							TRUE	0.368772	TRUE	3	9	1	85.7656
B4	CONTROL	N1	UNKNOWN	SYBR	None	1	0.76932	1.29985	30.8128	30.6967	0.229713		15.587	0.136269			0	TRUE	0.427374	TRUE	3	25	1	82.5197
B5	CONTROL	N1	UNKNOWN	SYBR	None	1	0.76932	1.29985	30.8452	30.6967	0.229713		15.587	0.136269			0	TRUE	0.427374	TRUE	3	25	1	82.5197
B6	CONTROL	N1	UNKNOWN	SYBR	None	1	0.76932	1.29985	30.4321	30.6967	0.229713		15.587	0.136269			0	TRUE	0.427374	TRUE	3	24	1	82.3393
B7	MODEL	N1	UNKNOWN	SYBR	None	3.95595	3.18047	4.92051	28.6083	28.8294	0.196167		13.603	0.113377			-1.98402	TRUE	0.427374	TRUE	3	22	1	82.3393
B8	MODEL	N1	UNKNOWN	SYBR	None	3.95595	3.18047	4.92051	28.9828	28.8294	0.196167		13.603	0.113377			-1.98402	TRUE	0.427374	TRUE	3	23	1	82.3393
B9	MODEL	N1	UNKNOWN	SYBR	None	3.95595	3.18047	4.92051	28.8969	28.8294	0.196167		13.603	0.113377			-1.98402	TRUE	0.427374	TRUE	3	23	1	82.159
B10	l	N1	UNKNOWN	SYBR	None	2.20797	2.0195	2.41403	28.8209	28.8923	0.0620014		14.4443	0.046362			-1.14272	TRUE	0.427374	TRUE	3	22	1	81.9787
B11	l	N1	UNKNOWN	SYBR	None	2.20797	2.0195	2.41403	28.9231	28.8923	0.0620014		14.4443	0.046362			-1.14272	TRUE	0.427374	TRUE	3	23	1	81.7984
B12	l	N1	UNKNOWN	SYBR	None	2.20797	2.0195	2.41403	28.9329	28.8923	0.0620014		14.4443	0.046362			-1.14272	TRUE	0.427374	TRUE	3	23	1	81.618
C1	M	N1	UNKNOWN	SYBR	None	2.27611	1.97507	2.62304	29.0972	29.2384	0.123931		14.4005	0.073715			-1.18657	TRUE	0.427374	TRUE	3	23	1	82.5197
C2	M	N1	UNKNOWN	SYBR	None	2.27611	1.97507	2.62304	29.3292	29.2384	0.123931		14.4005	0.073715			-1.18657	TRUE	0.427374	TRUE	3	23	1	82.5197
C3	M	N1	UNKNOWN	SYBR	None	2.27611	1.97507	2.62304	29.2888	29.2384	0.123931		14.4005	0.073715			-1.18657	TRUE	0.427374	TRUE	3	23	1	82.7
C4	H	N1	UNKNOWN	SYBR	None	2.41689	1.80612	3.23418	29.4708	29.1938	0.258659		14.3139	0.151363			-1.27315	TRUE	0.427374	TRUE	3	23	1	82.7
C5	H	N1	UNKNOWN	SYBR	None	2.41689	1.80612	3.23418	28.9585	29.1938	0.258659		14.3139	0.151363			-1.27315	TRUE	0.427374	TRUE	3	23	1	82.7
C6	H	N1	UNKNOWN	SYBR	None	2.41689	1.80612	3.23418	29.1521	29.1938	0.258659		14.3139	0.151363			-1.27315	TRUE	0.427374	TRUE	3	23	1	82.7
C7	CONTROL	G2	UNKNOWN	SYBR	None	1	0.931295	1.07377	15.3675	15.3914	0.0341176		0.281784	0.0369862			0	TRUE	0.553322	TRUE	3	9	1	85.9459
C8	CONTROL	G2	UNKNOWN	SYBR	None	1	0.931295	1.07377	15.3764	15.3914	0.0341176		0.281784	0.0369862			0	TRUE	0.553322	TRUE	3	9	1	85.7656
C9	CONTROL	G2	UNKNOWN	SYBR	None	1	0.931295	1.07377	15.4305	15.3914	0.0341176		0.281784	0.0369862			0	TRUE	0.553322	TRUE	3	9	1	85.7656
C10	MODEL	G2	UNKNOWN	SYBR	None	0.87181	0.820772	0.926021	15.6609	15.706	0.0535367		0.479699	0.0313463			0.197915	TRUE	0.553322	TRUE	3	9	1	85.5852
C11	MODEL	G2	UNKNOWN	SYBR	None	0.87181	0.820772	0.926021	15.6921	15.706	0.0535367		0.479699	0.0313463			0.197915	TRUE	0.553322	TRUE	3	9	1	85.4049
C12	MODEL	G2	UNKNOWN	SYBR	None	0.87181	0.820772	0.926021	15.7652	15.706	0.0535367		0.479699	0.0313463			0.197915	TRUE	0.553322	TRUE	3	9	1	85.2246
D1	l	G2	UNKNOWN	SYBR	None	0.894125	0.840732	0.950909	14.9083	14.8912	0.0216061		0.443235	0.0319945			0.161452	TRUE	0.553322	TRUE	3	8	1	85.9459
D2	l	G2	UNKNOWN	SYBR	None	0.894125	0.840732	0.950909	14.8985	14.8912	0.0216061		0.443235	0.0319945			0.161452	TRUE	0.553322	TRUE	3	8	1	85.9459
D3	l	G2	UNKNOWN	SYBR	None	0.894125	0.840732	0.950909	14.8669	14.8912	0.0216061		0.443235	0.0319945			0.161452	TRUE	0.553322	TRUE	3	8	1	85.9459
D4	M	G2	UNKNOWN	SYBR	None	0.928175	0.876575	0.982813	15.2639	15.2273	0.0413187		0.389314	0.0297214			0.107531	TRUE	0.553322	TRUE	3	8	1	86.1262
D5	M	G2	UNKNOWN	SYBR	None	0.928175	0.876575	0.982813	15.2354	15.2273	0.0413187		0.389314	0.0297214			0.107531	TRUE	0.553322	TRUE	3	8	1	86.1262
D6	M	G2	UNKNOWN	SYBR	None	0.928175	0.876575	0.982813	15.1825	15.2273	0.0413187		0.389314	0.0297214			0.107531	TRUE	0.553322	TRUE	3	8	1	85.9459
D7	H	G2	UNKNOWN	SYBR	None	0.959752	0.899363	1.0242	15.2635	15.221	0.0399078		0.34105	0.0337691			0.0592664	TRUE	0.553322	TRUE	3	9	1	85.9459
D8	H	G2	UNKNOWN	SYBR	None	0.959752	0.899363	1.0242	15.1843	15.221	0.0399078		0.34105	0.0337691			0.0592664	TRUE	0.553322	TRUE	3	8	1	85.9459
D9	H	G2	UNKNOWN	SYBR	None	0.959752	0.899363	1.0242	15.2151	15.221	0.0399078		0.34105	0.0337691			0.0592664	TRUE	0.553322	TRUE	3	8	1	85.7656
D10	CONTROL	N2	UNKNOWN	SYBR	None	1	0.867551	1.15267	31.0247	31.0345	0.115809		15.9248	0.073828			0	TRUE	0.517599	TRUE	3	25	1	82.159
D11	CONTROL	N2	UNKNOWN	SYBR	None	1	0.867551	1.15267	31.1549	31.0345	0.115809		15.9248	0.073828			0	TRUE	0.517599	TRUE	3	25	1	81.9787
D12	CONTROL	N2	UNKNOWN	SYBR	None	1	0.867551	1.15267	30.9239	31.0345	0.115809		15.9248	0.073828			0	TRUE	0.517599	TRUE	3	24	1	81.618
E1	MODEL	N2	UNKNOWN	SYBR	None	4.24864	3.38849	5.32714	29.2984	29.0642	0.203395		13.8378	0.117546			-2.087	TRUE	0.517599	TRUE	3	23	1	82.5197
E2	MODEL	N2	UNKNOWN	SYBR	None	4.24864	3.38849	5.32714	28.9622	29.0642	0.203395		13.8378	0.117546			-2.087	TRUE	0.517599	TRUE	3	22	1	82.7
E3	MODEL	N2	UNKNOWN	SYBR	None	4.24864	3.38849	5.32714	28.932	29.0642	0.203395		13.8378	0.117546			-2.087	TRUE	0.517599	TRUE	3	22	1	82.7
E4	l	N2	UNKNOWN	SYBR	None	2.37213	2.16848	2.59491	29.0547	29.1267	0.0626296		14.6787	0.0466426			-1.24619	TRUE	0.517599	TRUE	3	23	1	82.8803
E5	l	N2	UNKNOWN	SYBR	None	2.37213	2.16848	2.59491	29.1563	29.1267	0.0626296		14.6787	0.0466426			-1.24619	TRUE	0.517599	TRUE	3	23	1	82.7
E6	l	N2	UNKNOWN	SYBR	None	2.37213	2.16848	2.59491	29.1689	29.1267	0.0626296		14.6787	0.0466426			-1.24619	TRUE	0.517599	TRUE	3	23	1	82.7
E7	M	N2	UNKNOWN	SYBR	None	2.66997	2.4336	2.92929	29.297	29.346	0.0775691		14.508	0.0481657			-1.41682	TRUE	0.517599	TRUE	3	23	1	82.7
E8	M	N2	UNKNOWN	SYBR	None	2.66997	2.4336	2.92929	29.3055	29.346	0.0775691		14.508	0.0481657			-1.41682	TRUE	0.517599	TRUE	3	23	1	82.7
E9	M	N2	UNKNOWN	SYBR	None	2.66997	2.4336	2.92929	29.4354	29.346	0.0775691		14.508	0.0481657			-1.41682	TRUE	0.517599	TRUE	3	23	1	82.5197
E10	H	N2	UNKNOWN	SYBR	None	2.55638	2.37296	2.75398	29.3911	29.4507	0.0515936		14.5707	0.0386882			-1.3541	TRUE	0.517599	TRUE	3	23	1	82.3393
E11	H	N2	UNKNOWN	SYBR	None	2.55638	2.37296	2.75398	29.4816	29.4507	0.0515936		14.5707	0.0386882			-1.3541	TRUE	0.517599	TRUE	3	23	1	82.159
E12	H	N2	UNKNOWN	SYBR	None	2.55638	2.37296	2.75398	29.4793	29.4507	0.0515936		14.5707	0.0386882			-1.3541	TRUE	0.517599	TRUE	3	23	1	81.7984
F1	CONTROL	G3	UNKNOWN	SYBR	None	1	0.922556	1.08395	15.1403	15.0986	0.0482		-0.011054	0.0418854			0	TRUE	0.430222	TRUE	3	9	1	85.5852
F2	CONTROL	G3	UNKNOWN	SYBR	None	1	0.922556	1.08395	15.0458	15.0986	0.0482		-0.011054	0.0418854			0	TRUE	0.430222	TRUE	3	9	1	85.7656
F3	CONTROL	G3	UNKNOWN	SYBR	None	1	0.922556	1.08395	15.1097	15.0986	0.0482		-0.011054	0.0418854			0	TRUE	0.430222	TRUE	3	8	1	85.9459
F4	MODEL	G3	UNKNOWN	SYBR	None	0.941573	0.866689	1.02293	15.3785	15.3021	0.0740359		0.0758012	0.0430616			0.0868553	TRUE	0.430222	TRUE	3	9	1	85.9459
F5	MODEL	G3	UNKNOWN	SYBR	None	0.941573	0.866689	1.02293	15.2973	15.3021	0.0740359		0.0758012	0.0430616			0.0868553	TRUE	0.430222	TRUE	3	9	1	85.9459
F6	MODEL	G3	UNKNOWN	SYBR	None	0.941573	0.866689	1.02293	15.2306	15.3021	0.0740359		0.0758012	0.0430616			0.0868553	TRUE	0.430222	TRUE	3	9	1	85.9459
F7	l	G3	UNKNOWN	SYBR	None	1.01096	0.924689	1.10527	14.352	14.4212	0.0619684		-0.026775	0.0463473			-0.015721	TRUE	0.430222	TRUE	3	7	1	85.9459
F8	l	G3	UNKNOWN	SYBR	None	1.01096	0.924689	1.10527	14.4716	14.4212	0.0619684		-0.026775	0.0463473			-0.015721	TRUE	0.430222	TRUE	3	8	1	85.7656
F9	l	G3	UNKNOWN	SYBR	None	1.01096	0.924689	1.10527	14.4401	14.4212	0.0619684		-0.026775	0.0463473			-0.015721	TRUE	0.430222	TRUE	3	8	1	85.7656
F10	M	G3	UNKNOWN	SYBR	None	0.960906	0.893078	1.03389	14.8171	14.8844	0.0582897		0.0464789	0.0380374			0.0575329	TRUE	0.430222	TRUE	3	8	1	85.5852
F11	M	G3	UNKNOWN	SYBR	None	0.960906	0.893078	1.03389	14.9164	14.8844	0.0582897		0.0464789	0.0380374			0.0575329	TRUE	0.430222	TRUE	3	9	1	85.4049
F12	M	G3	UNKNOWN	SYBR	None	0.960906	0.893078	1.03389	14.9197	14.8844	0.0582897		0.0464789	0.0380374			0.0575329	TRUE	0.430222	TRUE	3	8	1	85.2246
G1	H	G3	UNKNOWN	SYBR	None	0.941036	0.871098	1.01659	15.0178	14.9565	0.0547944		0.0766245	0.0401284			0.0876786	TRUE	0.430222	TRUE	3	9	1	85.5852
G2	H	G3	UNKNOWN	SYBR	None	0.941036	0.871098	1.01659	14.9395	14.9565	0.0547944		0.0766245	0.0401284			0.0876786	TRUE	0.430222	TRUE	3	8	1	85.7656
G3	H	G3	UNKNOWN	SYBR	None	0.941036	0.871098	1.01659	14.9123	14.9565	0.0547944		0.0766245	0.0401284			0.0876786	TRUE	0.430222	TRUE	3	9	1	85.7656
G4	CONTROL	N3	UNKNOWN	SYBR	None	1	0.861404	1.1609	30.9159	30.8269	0.12284		15.7173	0.0775231			0	TRUE	0.45402	TRUE	3	25	1	82.3393
G5	CONTROL	N3	UNKNOWN	SYBR	None	1	0.861404	1.1609	30.8781	30.8269	0.12284		15.7173	0.0775231			0	TRUE	0.45402	TRUE	3	24	1	82.5197
G6	CONTROL	N3	UNKNOWN	SYBR	None	1	0.861404	1.1609	30.6868	30.8269	0.12284		15.7173	0.0775231			0	TRUE	0.45402	TRUE	3	25	1	82.3393
G7	MODEL	N3	UNKNOWN	SYBR	None	4.53341	4.487	4.5803	28.7649	28.763	0.00204415		13.5367	0.0053469			-2.1806	TRUE	0.45402	TRUE	3	22	1	82.3393
G8	MODEL	N3	UNKNOWN	SYBR	None	4.53341	4.487	4.5803	28.7609	28.763	0.00204415		13.5367	0.0053469			-2.1806	TRUE	0.45402	TRUE	3	23	1	82.3393
G9	MODEL	N3	UNKNOWN	SYBR	None	4.53341	4.487	4.5803	28.7633	28.763	0.00204415		13.5367	0.0053469			-2.1806	TRUE	0.45402	TRUE	3	22	1	82.159
G10	l	N3	UNKNOWN	SYBR	None	2.35538	2.14883	2.58179	28.9985	28.9293	0.0649547		14.4813	0.0476908			-1.23596	TRUE	0.45402	TRUE	3	23	1	81.9787
G11	l	N3	UNKNOWN	SYBR	None	2.35538	2.14883	2.58179	28.8697	28.9293	0.0649547		14.4813	0.0476908			-1.23596	TRUE	0.45402	TRUE	3	23	1	81.7984
G12	l	N3	UNKNOWN	SYBR	None	2.35538	2.14883	2.58179	28.9197	28.9293	0.0649547		14.4813	0.0476908			-1.23596	TRUE	0.45402	TRUE	3	23	1	81.618
H1	M	N3	UNKNOWN	SYBR	None	2.61159	2.35738	2.89321	29.2652	29.1703	0.0869015		14.3324	0.0532125			-1.38493	TRUE	0.45402	TRUE	3	23	1	81.7984
H2	M	N3	UNKNOWN	SYBR	None	2.61159	2.35738	2.89321	29.0945	29.1703	0.0869015		14.3324	0.0532125			-1.38493	TRUE	0.45402	TRUE	3	23	1	81.9787
H3	M	N3	UNKNOWN	SYBR	None	2.61159	2.35738	2.89321	29.1512	29.1703	0.0869015		14.3324	0.0532125			-1.38493	TRUE	0.45402	TRUE	3	23	1	82.159
H4	H	N3	UNKNOWN	SYBR	None	2.67266	2.07021	3.45044	29.2921	29.1789	0.159989		14.299	0.115792			-1.41828	TRUE	0.45402	TRUE	3	23	1	82.159
H5	H	N3	UNKNOWN	SYBR	None	2.67266	2.07021	3.45044	29.0658	29.1789	0.159989		14.299	0.115792			-1.41828	TRUE	0.45402	TRUE	3	23	1	82.159
H6		N3	UNKNOWN	SYBR	None				29.1423	29.1423								TRUE	0.45402	TRUE	3	23	1	82.159
Analysis Type	Singleplex
Endogenous Control	G1
RQ Min/Max Confidence Level	95.0
Reference Sample	CONTROL
