# Supplementary material for: Plasma-activated media inhibits epithelial-mesenchymal transition and ameliorates intestinal fibrosis through the PPARγ/TGF-β1/SMAD3 pathway
Source: PLoS One. 2025 Oct 22;20(10):e0335225. doi: 10.1371/journal.pone.0335225 (PMC12543144; doi:10.1371/journal.pone.0335225)
Supplement: S4 File — (ZIP) [file pone.0335225.s009.zip › Cell PCR/2024.7.5.1/V COL.xls]

## Sheet: Results
Block Type	96alum
Chemistry	SYBR_GREEN
Experiment File Name	D:\Documents and Settings\INSTR-ADMIN\Desktop\YOUYI.2024\2024.7.5
Experiment Run End Time	2024-07-05 14:15:06 PM CST
Instrument Type	sds7500
Passive Reference	ROX
Well	Sample Name	Target Name	Task	Reporter	Quencher	RQ	RQ Min	RQ Max	Cт	Cт Mean	Cт SD	ΔCт	ΔCт Mean	ΔCт SE	HK Control ΔCт Mean	HK Control ΔCт SE	ΔΔCт	Automatic Ct Threshold	Ct Threshold	Automatic Baseline	Baseline Start	Baseline End	Efficiency	Tm1	Tm2	Tm3	Comments
A1	CON	G	UNKNOWN	SYBR	None				15.7819	15.6803	0.0910626							TRUE	0.554353	TRUE	3	9	1	85.5204
A2	CON	G	UNKNOWN	SYBR	None				15.6528	15.6803	0.0910626							TRUE	0.554353	TRUE	3	9	1	85.5204
A3	CON	G	UNKNOWN	SYBR	None				15.6062	15.6803	0.0910626							TRUE	0.554353	TRUE	3	9	1	85.7022
A4	MODEL	G	UNKNOWN	SYBR	None				15.7359	15.7383	0.0779674							TRUE	0.554353	TRUE	3	9	1	85.5204
A5	MODEL	G	UNKNOWN	SYBR	None				15.8175	15.7383	0.0779674							TRUE	0.554353	TRUE	3	9	1	85.7022
A6	MODEL	G	UNKNOWN	SYBR	None				15.6616	15.7383	0.0779674							TRUE	0.554353	TRUE	3	9	1	85.7022
A7	L	G	UNKNOWN	SYBR	None				14.8652	14.9077	0.0375947							TRUE	0.554353	TRUE	3	8	1	85.7022
A8	L	G	UNKNOWN	SYBR	None				14.9367	14.9077	0.0375947							TRUE	0.554353	TRUE	3	8	1	85.5204
A9	L	G	UNKNOWN	SYBR	None				14.9212	14.9077	0.0375947							TRUE	0.554353	TRUE	3	7	1	85.3387
A10	M	G	UNKNOWN	SYBR	None				14.8206	14.831	0.0127416							TRUE	0.554353	TRUE	3	8	1	85.3387
A11	M	G	UNKNOWN	SYBR	None				14.8271	14.831	0.0127416							TRUE	0.554353	TRUE	3	8	1	85.1569
A12	M	G	UNKNOWN	SYBR	None				14.8452	14.831	0.0127416							TRUE	0.554353	TRUE	3	8	1	84.9751
B1	H	G	UNKNOWN	SYBR	None				15.59	15.5121	0.0678903							TRUE	0.554353	TRUE	3	9	1	85.7022
B2	H	G	UNKNOWN	SYBR	None				15.481	15.5121	0.0678903							TRUE	0.554353	TRUE	3	8	1	85.884
B3	H	G	UNKNOWN	SYBR	None				15.4654	15.5121	0.0678903							TRUE	0.554353	TRUE	3	9	1	85.884
B4	CON	V	UNKNOWN	SYBR	None	1	0.865105	1.15593	15.6607	15.7684	0.093358		0.0881211	0.0752952			0	TRUE	0.362272	TRUE	3	9	1	83.521
B5	CON	V	UNKNOWN	SYBR	None	1	0.865105	1.15593	15.8257	15.7684	0.093358		0.0881211	0.0752952			0	TRUE	0.362272	TRUE	3	10	1	83.521
B6	CON	V	UNKNOWN	SYBR	None	1	0.865105	1.15593	15.8189	15.7684	0.093358		0.0881211	0.0752952			0	TRUE	0.362272	TRUE	3	10	1	83.1575
B7	MODEL	V	UNKNOWN	SYBR	None	1.94822	1.74101	2.18009	14.9307	14.8643	0.0645242		-0.874035	0.0584303			-0.962156	TRUE	0.362272	TRUE	3	8	1	83.8845
B8	MODEL	V	UNKNOWN	SYBR	None	1.94822	1.74101	2.18009	14.8602	14.8643	0.0645242		-0.874035	0.0584303			-0.962156	TRUE	0.362272	TRUE	3	8	1	83.8845
B9	MODEL	V	UNKNOWN	SYBR	None	1.94822	1.74101	2.18009	14.8019	14.8643	0.0645242		-0.874035	0.0584303			-0.962156	TRUE	0.362272	TRUE	3	8	1	84.0663
B10	L	V	UNKNOWN	SYBR	None	1.3819	1.2699	1.50379	14.6048	14.5292	0.0661375		-0.378537	0.0439224			-0.466658	TRUE	0.362272	TRUE	3	8	1	84.0663
B11	L	V	UNKNOWN	SYBR	None	1.3819	1.2699	1.50379	14.4823	14.5292	0.0661375		-0.378537	0.0439224			-0.466658	TRUE	0.362272	TRUE	3	8	1	84.0663
B12	L	V	UNKNOWN	SYBR	None	1.3819	1.2699	1.50379	14.5003	14.5292	0.0661375		-0.378537	0.0439224			-0.466658	TRUE	0.362272	TRUE	3	8	1	84.0663
C1	M	V	UNKNOWN	SYBR	None	1.20161	1.17909	1.22456	14.6655	14.6541	0.0112953		-0.176851	0.00983074			-0.264972	TRUE	0.362272	TRUE	3	8	1	84.0663
C2	M	V	UNKNOWN	SYBR	None	1.20161	1.17909	1.22456	14.6538	14.6541	0.0112953		-0.176851	0.00983074			-0.264972	TRUE	0.362272	TRUE	3	8	1	83.8845
C3	M	V	UNKNOWN	SYBR	None	1.20161	1.17909	1.22456	14.643	14.6541	0.0112953		-0.176851	0.00983074			-0.264972	TRUE	0.362272	TRUE	3	8	1	83.7028
C4	H	V	UNKNOWN	SYBR	None	1.11891	1.02835	1.21745	15.4286	15.4381	0.0340769		-0.0739737	0.0438571			-0.162095	TRUE	0.362272	TRUE	3	9	1	83.7028
C5	H	V	UNKNOWN	SYBR	None	1.11891	1.02835	1.21745	15.4098	15.4381	0.0340769		-0.0739737	0.0438571			-0.162095	TRUE	0.362272	TRUE	3	9	1	83.521
C6	H	V	UNKNOWN	SYBR	None	1.11891	1.02835	1.21745	15.476	15.4381	0.0340769		-0.0739737	0.0438571			-0.162095	TRUE	0.362272	TRUE	3	9	1	83.1575
C7	CON	COL	UNKNOWN	SYBR	None	1	0.89406	1.11849	15.9533	15.9509	0.0431892		0.270555	0.0581885			0	TRUE	0.334074	TRUE	3	10	1	84.4298
C8	CON	COL	UNKNOWN	SYBR	None	1	0.89406	1.11849	15.9065	15.9509	0.0431892		0.270555	0.0581885			0	TRUE	0.334074	TRUE	3	10	1	84.6116
C9	CON	COL	UNKNOWN	SYBR	None	1	0.89406	1.11849	15.9928	15.9509	0.0431892		0.270555	0.0581885			0	TRUE	0.334074	TRUE	3	10	1	84.6116
C10	MODEL	COL	UNKNOWN	SYBR	None	2.14447	1.94009	2.37037	14.8998	14.9082	0.0452362		-0.830064	0.0520424			-1.10062	TRUE	0.334074	TRUE	3	9	1	84.6116
C11	MODEL	COL	UNKNOWN	SYBR	None	2.14447	1.94009	2.37037	14.8678	14.9082	0.0452362		-0.830064	0.0520424			-1.10062	TRUE	0.334074	TRUE	3	9	1	84.6116
C12	MODEL	COL	UNKNOWN	SYBR	None	2.14447	1.94009	2.37037	14.9571	14.9082	0.0452362		-0.830064	0.0520424			-1.10062	TRUE	0.334074	TRUE	3	9	1	84.6116
D1	L	COL	UNKNOWN	SYBR	None	0.817346	0.709818	0.941164	15.4377	15.4692	0.121256		0.561536	0.0732946			0.290981	TRUE	0.334074	TRUE	3	9	1	84.6116
D2	L	COL	UNKNOWN	SYBR	None	0.817346	0.709818	0.941164	15.3669	15.4692	0.121256		0.561536	0.0732946			0.290981	TRUE	0.334074	TRUE	3	9	1	84.4298
D3	L	COL	UNKNOWN	SYBR	None	0.817346	0.709818	0.941164	15.6032	15.4692	0.121256		0.561536	0.0732946			0.290981	TRUE	0.334074	TRUE	3	10	1	84.2481
D4	M	COL	UNKNOWN	SYBR	None	0.642655	0.625011	0.660797	15.7198	15.7394	0.021574		0.908439	0.0144659			0.637884	TRUE	0.334074	TRUE	3	10	1	84.2481
D5	M	COL	UNKNOWN	SYBR	None	0.642655	0.625011	0.660797	15.7358	15.7394	0.021574		0.908439	0.0144659			0.637884	TRUE	0.334074	TRUE	3	10	1	84.0663
D6	M	COL	UNKNOWN	SYBR	None	0.642655	0.625011	0.660797	15.7625	15.7394	0.021574		0.908439	0.0144659			0.637884	TRUE	0.334074	TRUE	3	10	1	83.8845
D7	H	COL	UNKNOWN	SYBR	None	0.934813	0.836292	1.04494	15.9404	15.8799	0.0737388		0.367806	0.0578691			0.0972506	TRUE	0.334074	TRUE	3	10	1	84.2481
D8	H	COL	UNKNOWN	SYBR	None	0.934813	0.836292	1.04494	15.9016	15.8799	0.0737388		0.367806	0.0578691			0.0972506	TRUE	0.334074	TRUE	3	10	1	84.4298
D9	H	COL	UNKNOWN	SYBR	None	0.934813	0.836292	1.04494	15.7978	15.8799	0.0737388		0.367806	0.0578691			0.0972506	TRUE	0.334074	TRUE	3	10	1	84.4298
Analysis Type	Singleplex
Endogenous Control	G
RQ Min/Max Confidence Level	95.0
Reference Sample	CON
