# Supplementary material for: Plasma-activated media inhibits epithelial-mesenchymal transition and ameliorates intestinal fibrosis through the PPARγ/TGF-β1/SMAD3 pathway
Source: PLoS One. 2025 Oct 22;20(10):e0335225. doi: 10.1371/journal.pone.0335225 (PMC12543144; doi:10.1371/journal.pone.0335225)
Supplement: S4 File — (ZIP) [file pone.0335225.s009.zip › Animal PCR/10.18.col/Untitled_data.xls]

## Sheet: Results
Block Type	96alum
Chemistry	SYBR_GREEN
Experiment File Name	D:\YY\10.18
Experiment Run End Time	2024-10-18 20:38:03 PM CST
Instrument Type	sds7500
Passive Reference	ROX
Well	Sample Name	Target Name	Task	Reporter	Quencher	RQ	RQ Min	RQ Max	Cт	Cт Mean	Cт SD	ΔCт	ΔCт Mean	ΔCт SE	HK Control ΔCт Mean	HK Control ΔCт SE	ΔΔCт	Automatic Ct Threshold	Ct Threshold	Automatic Baseline	Baseline Start	Baseline End	Efficiency	Tm1	Tm2	Tm3	Comments
A1	con	g	UNKNOWN	SYBR	None				18.5079	18.5001	0.0117585							TRUE	0.35819	TRUE	3	12	1	85.5204
A2	con	g	UNKNOWN	SYBR	None				18.5058	18.5001	0.0117585							TRUE	0.35819	TRUE	3	12	1	85.7022
A3	con	g	UNKNOWN	SYBR	None				18.4866	18.5001	0.0117585							TRUE	0.35819	TRUE	3	12	1	85.884
A4	mo	g	UNKNOWN	SYBR	None				21.6002	21.6215	0.0321811							TRUE	0.35819	TRUE	3	15	1	85.5204
A5	mo	g	UNKNOWN	SYBR	None				21.6059	21.6215	0.0321811							TRUE	0.35819	TRUE	3	15	1	85.7022
A6	mo	g	UNKNOWN	SYBR	None				21.6585	21.6215	0.0321811							TRUE	0.35819	TRUE	3	16	1	85.884
A7	l	g	UNKNOWN	SYBR	None				19.9104	19.9409	0.0264604							TRUE	0.35819	TRUE	3	14	1	85.3387
A8	l	g	UNKNOWN	SYBR	None				19.9548	19.9409	0.0264604							TRUE	0.35819	TRUE	3	14	1	85.5204
A9	l	g	UNKNOWN	SYBR	None				19.9576	19.9409	0.0264604							TRUE	0.35819	TRUE	3	13	1	85.7022
A10	m	g	UNKNOWN	SYBR	None				19.0924	19.0544	0.0380082							TRUE	0.35819	TRUE	3	13	1	85.5204
A11	m	g	UNKNOWN	SYBR	None				19.0765	19.0385	0.0380082							TRUE	0.35819	TRUE	3	13	1	85.7022
A12	m	g	UNKNOWN	SYBR	None				19.0201	18.982	0.0380082							TRUE	0.35819	TRUE	3	13	1	85.884
B1	h	g	UNKNOWN	SYBR	None				18.582	18.5481	0.0338955							TRUE	0.35819	TRUE	3	12	1	85.5204
B2	h	g	UNKNOWN	SYBR	None				18.5173	18.4835	0.0338955							TRUE	0.35819	TRUE	3	12	1	85.7022
B3	h	g	UNKNOWN	SYBR	None				18.5496	18.5157	0.0338955							TRUE	0.35819	TRUE	3	12	1	85.884
B4	5asa	g	UNKNOWN	SYBR	None				21.3407	21.2881	0.046026							TRUE	0.35819	TRUE	3	15	1	85.3387
B5	5asa	g	UNKNOWN	SYBR	None				21.2681	21.2881	0.046026							TRUE	0.35819	TRUE	3	15	1	85.5204
B6	5asa	g	UNKNOWN	SYBR	None				21.2554	21.2881	0.046026							TRUE	0.35819	TRUE	3	15	1	85.7022
B7	con	col	UNKNOWN	SYBR	None	0.487655	0.416278	0.57127	26.1829	26.2608	0.141944		7.76068	0.082232			1.03607	TRUE	0.414962	TRUE	3	19	1	86.4293
B8	con	col	UNKNOWN	SYBR	None	0.487655	0.416278	0.57127	26.1748	26.2608	0.141944		7.76068	0.082232			1.03607	TRUE	0.414962	TRUE	3	20	1	86.4293
B9	con	col	UNKNOWN	SYBR	None	0.487655	0.416278	0.57127	26.4246	26.2608	0.141944		7.76068	0.082232			1.03607	TRUE	0.414962	TRUE	3	20	1	86.4293
B10	mo	col	UNKNOWN	SYBR	None	3.76866	3.50605	4.05093	26.3675	26.4321	0.0564813		4.81056	0.0375312			-1.91405	TRUE	0.414962	TRUE	3	19	1	86.4293
B11	mo	col	UNKNOWN	SYBR	None	3.76866	3.50605	4.05093	26.4723	26.4321	0.0564813		4.81056	0.0375312			-1.91405	TRUE	0.414962	TRUE	3	20	1	86.4293
B12	mo	col	UNKNOWN	SYBR	None	3.76866	3.50605	4.05093	26.4565	26.4321	0.0564813		4.81056	0.0375312			-1.91405	TRUE	0.414962	TRUE	3	20	1	86.4293
C1	l	col	UNKNOWN	SYBR	None	3.21446	3.11193	3.32037	24.9709	24.981	0.0122906		5.04003	0.0168445			-1.68458	TRUE	0.414962	TRUE	3	18	1	86.4293
C2	l	col	UNKNOWN	SYBR	None	3.21446	3.11193	3.32037	24.9947	24.981	0.0122906		5.04003	0.0168445			-1.68458	TRUE	0.414962	TRUE	3	18	1	86.4293
C3	l	col	UNKNOWN	SYBR	None	3.21446	3.11193	3.32037	24.9774	24.981	0.0122906		5.04003	0.0168445			-1.68458	TRUE	0.414962	TRUE	3	18	1	86.2475
C4	m	col	UNKNOWN	SYBR	None	2.55451	2.4235	2.69261	25.1042	25.1345	0.0282968		5.37156	0.0273577			-1.35305	TRUE	0.414962	TRUE	3	19	1	86.4293
C5	m	col	UNKNOWN	SYBR	None	2.55451	2.4235	2.69261	25.1392	25.1345	0.0282968		5.37156	0.0273577			-1.35305	TRUE	0.414962	TRUE	3	19	1	86.4293
C6	m	col	UNKNOWN	SYBR	None	2.55451	2.4235	2.69261	25.1602	25.1345	0.0282968		5.37156	0.0273577			-1.35305	TRUE	0.414962	TRUE	3	19	1	86.4293
C7	h	col	UNKNOWN	SYBR	None	1.17827	1.1171	1.24278	25.1468	25.1709	0.0339527		6.48795	0.0276989			-0.236665	TRUE	0.414962	TRUE	3	18	1	86.4293
C8	h	col	UNKNOWN	SYBR	None	1.17827	1.1171	1.24278	25.1563	25.1709	0.0339527		6.48795	0.0276989			-0.236665	TRUE	0.414962	TRUE	3	19	1	86.4293
C9	h	col	UNKNOWN	SYBR	None	1.17827	1.1171	1.24278	25.2097	25.1709	0.0339527		6.48795	0.0276989			-0.236665	TRUE	0.414962	TRUE	3	19	1	86.4293
C10	5asa	col	UNKNOWN	SYBR	None	1	0.884092	1.1311	27.9786	28.0127	0.100871		6.72461	0.0640141			0	TRUE	0.414962	TRUE	3	22	1	86.2475
C11	5asa	col	UNKNOWN	SYBR	None	1	0.884092	1.1311	28.1262	28.0127	0.100871		6.72461	0.0640141			0	TRUE	0.414962	TRUE	3	21	1	86.2475
C12	5asa	col	UNKNOWN	SYBR	None	1	0.884092	1.1311	27.9332	28.0127	0.100871		6.72461	0.0640141			0	TRUE	0.414962	TRUE	3	21	1	86.0657
RQ Min/Max Confidence Level	95.0
Reference Sample	con
