# Supplementary material for: Plasma-activated media inhibits epithelial-mesenchymal transition and ameliorates intestinal fibrosis through the PPARγ/TGF-β1/SMAD3 pathway
Source: PLoS One. 2025 Oct 22;20(10):e0335225. doi: 10.1371/journal.pone.0335225 (PMC12543144; doi:10.1371/journal.pone.0335225)
Supplement: S4 File — (ZIP) [file pone.0335225.s009.zip › Animal PCR/10.19.E/Untitled_data.xls]

## Sheet: Results
Block Type	96alum
Chemistry	SYBR_GREEN
Experiment File Name	D:\YY\10.19
Experiment Run End Time	2024-10.19 19:34:53 PM CST
Instrument Type	sds7500
Passive Reference	ROX
Well	Sample Name	Target Name	Task	Reporter	Quencher	RQ	RQ Min	RQ Max	Cт	Cт Mean	Cт SD	ΔCт	ΔCт Mean	ΔCт SE	HK Control ΔCт Mean	HK Control ΔCт SE	ΔΔCт	Automatic Ct Threshold	Ct Threshold	Automatic Baseline	Baseline Start	Baseline End	Efficiency	Tm1	Tm2	Tm3	Comments	MTP
A1	con	g1	UNKNOWN	SYBR	None				18.6829	18.6516	0.034529							TRUE	0.432854	TRUE	3	12	1	85.4475				N
A2	con	g1	UNKNOWN	SYBR	None				18.6572	18.6516	0.034529							TRUE	0.432854	TRUE	3	12	1	85.4475				N
A3	con	g1	UNKNOWN	SYBR	None				18.6146	18.6516	0.034529							TRUE	0.432854	TRUE	3	11	1	85.4475				N
A4	dss	g1	UNKNOWN	SYBR	None				21.295	21.2629	0.0456495							TRUE	0.432854	TRUE	3	15	1	85.4475				N
A5	dss	g1	UNKNOWN	SYBR	None				21.2831	21.2629	0.0456495							TRUE	0.432854	TRUE	3	15	1	85.4475				N
A6	dss	g1	UNKNOWN	SYBR	None				21.2107	21.2629	0.0456495							TRUE	0.432854	TRUE	3	15	1	85.4475				N
A7	l	g1	UNKNOWN	SYBR	None				19.8858	19.8829	0.00323181							TRUE	0.432854	TRUE	3	13	1	85.4475				N
A8	l	g1	UNKNOWN	SYBR	None				19.8794	19.8829	0.00323181							TRUE	0.432854	TRUE	3	13	1	85.4475				N
A9	l	g1	UNKNOWN	SYBR	None				19.8834	19.8829	0.00323181							TRUE	0.432854	TRUE	3	13	1	85.2656				N
A10	m	g1	UNKNOWN	SYBR	None				19.8974	19.8975	0.0167187							TRUE	0.432854	TRUE	3	13	1	85.0836				N
A11	m	g1	UNKNOWN	SYBR	None				19.8809	19.8975	0.0167187							TRUE	0.432854	TRUE	3	13	1	85.0836				N
A12	m	g1	UNKNOWN	SYBR	None				19.9144	19.8975	0.0167187							TRUE	0.432854	TRUE	3	13	1	84.9016				N
B1	g	g1	UNKNOWN	SYBR	None				21.7535	21.7059	0.0423438							TRUE	0.432854	TRUE	3	15	1	85.4475				N
B2	g	g1	UNKNOWN	SYBR	None				21.6724	21.7059	0.0423438							TRUE	0.432854	TRUE	3	15	1	85.6295				N
B3	g	g1	UNKNOWN	SYBR	None				21.6918	21.7059	0.0423438							TRUE	0.432854	TRUE	3	15	1	85.6295				N
B4	con	e1	UNKNOWN	SYBR	None	1	0.847557	1.17986	23.1557	23.269	0.144799		4.61744	0.0859438			0	TRUE	0.170454	TRUE	3	18	1	83.082				N
B5	con	e1	UNKNOWN	SYBR	None	1	0.847557	1.17986	23.4321	23.269	0.144799		4.61744	0.0859438			0	TRUE	0.170454	TRUE	3	19	1	83.082				N
B6	con	e1	UNKNOWN	SYBR	None	1	0.847557	1.17986	23.2192	23.269	0.144799		4.61744	0.0859438			0	TRUE	0.170454	TRUE	3	19	1	83.082				N
B7	dss	e1	UNKNOWN	SYBR	None	0.162679	0.134296	0.197061	28.3098	28.5003	0.166414		7.23734	0.0996283			2.6199	TRUE	0.170454	TRUE	3	23	1	82.718	75.0754			Y
B8	dss	e1	UNKNOWN	SYBR	None	0.162679	0.134296	0.197061	28.6176	28.5003	0.166414		7.23734	0.0996283			2.6199	TRUE	0.170454	TRUE	3	24	1	82.5361				N
B9	dss	e1	UNKNOWN	SYBR	None	0.162679	0.134296	0.197061	28.5734	28.5003	0.166414		7.23734	0.0996283			2.6199	TRUE	0.170454	TRUE	3	23	1	82.5361	74.8934			Y
B10	l	e1	UNKNOWN	SYBR	None	0.189148	0.185489	0.192878	26.9196	26.9027	0.0172784		7.01986	0.0101487			2.40242	TRUE	0.170454	TRUE	3	22	1	82.3541	74.7115			Y
B11	l	e1	UNKNOWN	SYBR	None	0.189148	0.185489	0.192878	26.8851	26.9027	0.0172784		7.01986	0.0101487			2.40242	TRUE	0.170454	TRUE	3	22	1	82.1721	74.5295			Y
B12	l	e1	UNKNOWN	SYBR	None	0.189148	0.185489	0.192878	26.9035	26.9027	0.0172784		7.01986	0.0101487			2.40242	TRUE	0.170454	TRUE	3	22	1	81.8082	74.1656			Y
C1	m	e1	UNKNOWN	SYBR	None	0.182299	0.170701	0.194686	27.0336	26.9706	0.056752		7.07306	0.034158			2.45562	TRUE	0.170454	TRUE	3	22	1	82.9	74.8934			Y
C2	m	e1	UNKNOWN	SYBR	None	0.182299	0.170701	0.194686	26.9234	26.9706	0.056752		7.07306	0.034158			2.45562	TRUE	0.170454	TRUE	3	23	1	82.9	74.8934			Y
C3	m	e1	UNKNOWN	SYBR	None	0.182299	0.170701	0.194686	26.9548	26.9706	0.056752		7.07306	0.034158			2.45562	TRUE	0.170454	TRUE	3	22	1	83.082	75.0754			Y
C4	g	e1	UNKNOWN	SYBR	None	0.728165	0.69416	0.763836	26.7727	26.781	0.00772671		5.0751	0.0248509			0.457662	TRUE	0.170454	TRUE	3	22	1	83.082	75.0754			Y
C5	g	e1	UNKNOWN	SYBR	None	0.728165	0.69416	0.763836	26.7879	26.781	0.00772671		5.0751	0.0248509			0.457662	TRUE	0.170454	TRUE	3	22	1	83.082	75.0754			Y
C6	g	e1	UNKNOWN	SYBR	None	0.728165	0.69416	0.763836	26.7824	26.781	0.00772671		5.0751	0.0248509			0.457662	TRUE	0.170454	TRUE	3	22	1	83.082	75.0754			Y
C7	con	g2	UNKNOWN	SYBR	None	1	0.944401	1.05887	18.4542	18.4983	0.0381887		-0.153313	0.0297244			0	TRUE	0.448737	TRUE	3	12	1	85.8115				N
C8	con	g2	UNKNOWN	SYBR	None	1	0.944401	1.05887	18.5201	18.4983	0.0381887		-0.153313	0.0297244			0	TRUE	0.448737	TRUE	3	12	1	85.8115				N
C9	con	g2	UNKNOWN	SYBR	None	1	0.944401	1.05887	18.5205	18.4983	0.0381887		-0.153313	0.0297244			0	TRUE	0.448737	TRUE	3	12	1	85.6295				N
C10	dss	g2	UNKNOWN	SYBR	None	0.843724	0.79781	0.89228	21.3366	21.3548	0.0212654		0.0918439	0.0290752			0.245157	TRUE	0.448737	TRUE	3	15	1	85.4475				N
C11	dss	g2	UNKNOWN	SYBR	None	0.843724	0.79781	0.89228	21.3496	21.3548	0.0212654		0.0918439	0.0290752			0.245157	TRUE	0.448737	TRUE	3	15	1	85.2656				N
C12	dss	g2	UNKNOWN	SYBR	None	0.843724	0.79781	0.89228	21.3782	21.3548	0.0212654		0.0918439	0.0290752			0.245157	TRUE	0.448737	TRUE	3	15	1	85.0836				N
D1	l	g2	UNKNOWN	SYBR	None	0.885328	0.869555	0.901387	19.9144	19.9053	0.015853		0.0224031	0.00934099			0.175716	TRUE	0.448737	TRUE	3	13	1	85.8115				N
D2	l	g2	UNKNOWN	SYBR	None	0.885328	0.869555	0.901387	19.9144	19.9053	0.015853		0.0224031	0.00934099			0.175716	TRUE	0.448737	TRUE	3	13	1	85.8115				N
D3	l	g2	UNKNOWN	SYBR	None	0.885328	0.869555	0.901387	19.887	19.9053	0.015853		0.0224031	0.00934099			0.175716	TRUE	0.448737	TRUE	3	13	1	85.9934				N
D4	m	g2	UNKNOWN	SYBR	None	0.944907	0.894419	0.998246	19.8231	19.826	0.0465082		-0.0715574	0.0285338			0.0817553	TRUE	0.448737	TRUE	3	13	1	85.9934				N
D5	m	g2	UNKNOWN	SYBR	None	0.944907	0.894419	0.998246	19.8739	19.826	0.0465082		-0.0715574	0.0285338			0.0817553	TRUE	0.448737	TRUE	3	13	1	85.9934				N
D6	m	g2	UNKNOWN	SYBR	None	0.944907	0.894419	0.998246	19.781	19.826	0.0465082		-0.0715574	0.0285338			0.0817553	TRUE	0.448737	TRUE	3	13	1	85.9934				N
D7	g	g2	UNKNOWN	SYBR	None	0.927055	0.853612	1.00682	21.5931	21.6619	0.0610326		-0.0440394	0.0428873			0.109273	TRUE	0.448737	TRUE	3	15	1	85.8115				N
D8	g	g2	UNKNOWN	SYBR	None	0.927055	0.853612	1.00682	21.6828	21.6619	0.0610326		-0.0440394	0.0428873			0.109273	TRUE	0.448737	TRUE	3	15	1	85.8115				N
D9	g	g2	UNKNOWN	SYBR	None	0.927055	0.853612	1.00682	21.7097	21.6619	0.0610326		-0.0440394	0.0428873			0.109273	TRUE	0.448737	TRUE	3	15	1	85.6295				N
D10	con	e2	UNKNOWN	SYBR	None	1	0.916912	1.09062	21.4387	21.4967	0.0700188		2.84512	0.0450736			0	TRUE	0.482854	TRUE	3	14	1	83.2639				N
D11	con	e2	UNKNOWN	SYBR	None	1	0.916912	1.09062	21.4769	21.4967	0.0700188		2.84512	0.0450736			0	TRUE	0.482854	TRUE	3	15	1	83.082				N
D12	con	e2	UNKNOWN	SYBR	None	1	0.916912	1.09062	21.5745	21.4967	0.0700188		2.84512	0.0450736			0	TRUE	0.482854	TRUE	3	14	1	82.718				N
E1	dss	e2	UNKNOWN	SYBR	None	0.135269	0.123545	0.148106	26.9296	26.9941	0.0676297		5.73121	0.0471086			2.8861	TRUE	0.482854	TRUE	3	20	1	83.082	75.4393			Y
E2	dss	e2	UNKNOWN	SYBR	None	0.135269	0.123545	0.148106	26.9883	26.9941	0.0676297		5.73121	0.0471086			2.8861	TRUE	0.482854	TRUE	3	20	1	83.2639				N
E3	dss	e2	UNKNOWN	SYBR	None	0.135269	0.123545	0.148106	27.0645	26.9941	0.0676297		5.73121	0.0471086			2.8861	TRUE	0.482854	TRUE	3	20	1	83.4459				N
E4	l	e2	UNKNOWN	SYBR	None	0.173215	0.156263	0.192006	25.3478	25.2573	0.0926402		5.37448	0.0535184			2.52936	TRUE	0.482854	TRUE	3	19	1	83.6279				N
E5	l	e2	UNKNOWN	SYBR	None	0.173215	0.156263	0.192006	25.2616	25.2573	0.0926402		5.37448	0.0535184			2.52936	TRUE	0.482854	TRUE	3	19	1	83.4459				N
E6	l	e2	UNKNOWN	SYBR	None	0.173215	0.156263	0.192006	25.1626	25.2573	0.0926402		5.37448	0.0535184			2.52936	TRUE	0.482854	TRUE	3	18	1	83.4459				N
E7	m	e2	UNKNOWN	SYBR	None	0.174246	0.160732	0.188897	25.3445	25.2635	0.0707078		5.36592	0.0419488			2.5208	TRUE	0.482854	TRUE	3	19	1	83.4459				N
E8	m	e2	UNKNOWN	SYBR	None	0.174246	0.160732	0.188897	25.2314	25.2635	0.0707078		5.36592	0.0419488			2.5208	TRUE	0.482854	TRUE	3	19	1	83.4459				N
E9	m	e2	UNKNOWN	SYBR	None	0.174246	0.160732	0.188897	25.2144	25.2635	0.0707078		5.36592	0.0419488			2.5208	TRUE	0.482854	TRUE	3	18	1	83.2639				N
E10	g	e2	UNKNOWN	SYBR	None	0.663886	0.60524	0.728215	25.0609	25.142	0.0716625		3.43611	0.0480573			0.590992	TRUE	0.482854	TRUE	3	19	1	83.082				N
E11	g	e2	UNKNOWN	SYBR	None	0.663886	0.60524	0.728215	25.1685	25.142	0.0716625		3.43611	0.0480573			0.590992	TRUE	0.482854	TRUE	3	19	1	82.9				N
E12	g	e2	UNKNOWN	SYBR	None	0.663886	0.60524	0.728215	25.1967	25.142	0.0716625		3.43611	0.0480573			0.590992	TRUE	0.482854	TRUE	3	19	1	82.5361				N
F1	con	g3	UNKNOWN	SYBR	None	1	0.947759	1.05512	18.6405	18.6268	0.0337583		-0.0247815	0.0278799			0	TRUE	0.442847	TRUE	3	12	1	85.6295				N
F2	con	g3	UNKNOWN	SYBR	None	1	0.947759	1.05512	18.5883	18.6268	0.0337583		-0.0247815	0.0278799			0	TRUE	0.442847	TRUE	3	11	1	85.8115				N
F3	con	g3	UNKNOWN	SYBR	None	1	0.947759	1.05512	18.6515	18.6268	0.0337583		-0.0247815	0.0278799			0	TRUE	0.442847	TRUE	3	12	1	85.8115				N
F4	dss	g3	UNKNOWN	SYBR	None	1.03683	0.927042	1.15961	21.208	21.186	0.0897913		-0.0769545	0.058156			-0.052173	TRUE	0.442847	TRUE	3	15	1	85.8115				N
F5	dss	g3	UNKNOWN	SYBR	None	1.03683	0.927042	1.15961	21.2627	21.186	0.0897913		-0.0769545	0.058156			-0.052173	TRUE	0.442847	TRUE	3	15	1	85.8115				N
F6	dss	g3	UNKNOWN	SYBR	None	1.03683	0.927042	1.15961	21.0872	21.186	0.0897913		-0.0769545	0.058156			-0.052173	TRUE	0.442847	TRUE	3	15	1	85.8115				N
F7	l	g3	UNKNOWN	SYBR	None	1.05273	1.02225	1.08412	19.7545	19.7839	0.026245		-0.0989126	0.015267			-0.074131	TRUE	0.442847	TRUE	3	13	1	85.8115				N
F8	l	g3	UNKNOWN	SYBR	None	1.05273	1.02225	1.08412	19.8049	19.7839	0.026245		-0.0989126	0.015267			-0.074131	TRUE	0.442847	TRUE	3	13	1	85.6295				N
F9	l	g3	UNKNOWN	SYBR	None	1.05273	1.02225	1.08412	19.7924	19.7839	0.026245		-0.0989126	0.015267			-0.074131	TRUE	0.442847	TRUE	3	13	1	85.6295				N
F10	m	g3	UNKNOWN	SYBR	None	0.977682	0.917391	1.04193	19.8533	19.9053	0.0547922		0.00778198	0.0330742			0.0325635	TRUE	0.442847	TRUE	3	13	1	85.4475				N
F11	m	g3	UNKNOWN	SYBR	None	0.977682	0.917391	1.04193	19.9625	19.9053	0.0547922		0.00778198	0.0330742			0.0325635	TRUE	0.442847	TRUE	3	13	1	85.2656				N
F12	m	g3	UNKNOWN	SYBR	None	0.977682	0.917391	1.04193	19.9001	19.9053	0.0547922		0.00778198	0.0330742			0.0325635	TRUE	0.442847	TRUE	3	13	1	85.0836				N
G1	g	g3	UNKNOWN	SYBR	None	0.962073	0.846454	1.09348	21.8601	21.7369	0.10717		0.0310001	0.0665289			0.0557817	TRUE	0.442847	TRUE	3	15	1	85.4475				N
G2	g	g3	UNKNOWN	SYBR	None	0.962073	0.846454	1.09348	21.6855	21.7369	0.10717		0.0310001	0.0665289			0.0557817	TRUE	0.442847	TRUE	3	15	1	85.6295				N
G3	g	g3	UNKNOWN	SYBR	None	0.962073	0.846454	1.09348	21.6651	21.7369	0.10717		0.0310001	0.0665289			0.0557817	TRUE	0.442847	TRUE	3	15	1	85.6295				N
G4	con	e3	UNKNOWN	SYBR	None	1	0.945711	1.05741	23.08	23.0627	0.0364901		4.41109	0.0290045			0	TRUE	0.158321	TRUE	3	19	1	83.082				N
G5	con	e3	UNKNOWN	SYBR	None	1	0.945711	1.05741	23.0207	23.0627	0.0364901		4.41109	0.0290045			0	TRUE	0.158321	TRUE	3	19	1	83.082				N
G6	con	e3	UNKNOWN	SYBR	None	1	0.945711	1.05741	23.0872	23.0627	0.0364901		4.41109	0.0290045			0	TRUE	0.158321	TRUE	3	19	1	83.082				N
G7	dss	e3	UNKNOWN	SYBR	None	0.144384	0.131862	0.158096	28.4316	28.466	0.0677002		7.2031	0.0471423			2.79202	TRUE	0.158321	TRUE	3	24	1	82.718	74.8934			Y
G8	dss	e3	UNKNOWN	SYBR	None	0.144384	0.131862	0.158096	28.544	28.466	0.0677002		7.2031	0.0471423			2.79202	TRUE	0.158321	TRUE	3	24	1	82.718	74.7115			Y
G9	dss	e3	UNKNOWN	SYBR	None	0.144384	0.131862	0.158096	28.4225	28.466	0.0677002		7.2031	0.0471423			2.79202	TRUE	0.158321	TRUE	3	24	1	82.5361	74.7115			Y
G10	l	e3	UNKNOWN	SYBR	None	0.166922	0.155866	0.178764	26.8811	26.8767	0.0615975		6.99384	0.0356122			2.58275	TRUE	0.158321	TRUE	3	22	1	82.3541	74.3475			Y
G11	l	e3	UNKNOWN	SYBR	None	0.166922	0.155866	0.178764	26.936	26.8767	0.0615975		6.99384	0.0356122			2.58275	TRUE	0.158321	TRUE	3	22	1	82.1721	74.3475			Y
G12	l	e3	UNKNOWN	SYBR	None	0.166922	0.155866	0.178764	26.813	26.8767	0.0615975		6.99384	0.0356122			2.58275	TRUE	0.158321	TRUE	3	22	1	81.8082	74.1656			Y
H1	m	e3	UNKNOWN	SYBR	None	0.161519	0.157219	0.165936	26.9546	26.9389	0.0176128		7.04131	0.0140205			2.63022	TRUE	0.158321	TRUE	3	23	1	82.1721	74.5295			Y
H2	m	e3	UNKNOWN	SYBR	None	0.161519	0.157219	0.165936	26.9199	26.9389	0.0176128		7.04131	0.0140205			2.63022	TRUE	0.158321	TRUE	3	22	1	82.3541	74.7115			Y
H3	m	e3	UNKNOWN	SYBR	None	0.161519	0.157219	0.165936	26.9421	26.9389	0.0176128		7.04131	0.0140205			2.63022	TRUE	0.158321	TRUE	3	23	1	82.5361	74.5295			Y
H4	g	e3	UNKNOWN	SYBR	None	0.632283	0.596019	0.670754	26.746	26.7783	0.032139		5.07245	0.0306916			0.661357	TRUE	0.158321	TRUE	3	22	1	82.718				N
H5	g	e3	UNKNOWN	SYBR	None	0.632283	0.596019	0.670754	26.8102	26.7783	0.032139		5.07245	0.0306916			0.661357	TRUE	0.158321	TRUE	3	22	1	82.718	74.5295			Y
H6	g	e3	UNKNOWN	SYBR	None	0.632283	0.596019	0.670754	26.7789	26.7783	0.032139		5.07245	0.0306916			0.661357	TRUE	0.158321	TRUE	3	22	1	82.718	74.7115			Y
Analysis Type	Singleplex
Endogenous Control	g1
RQ Min/Max Confidence Level	95.0
Reference Sample	con
