# Supplementary material for: Plasma-activated media inhibits epithelial-mesenchymal transition and ameliorates intestinal fibrosis through the PPARγ/TGF-β1/SMAD3 pathway
Source: PLoS One. 2025 Oct 22;20(10):e0335225. doi: 10.1371/journal.pone.0335225 (PMC12543144; doi:10.1371/journal.pone.0335225)
Supplement: S4 File — (ZIP) [file pone.0335225.s009.zip › Animal PCR/10.20.col/Untitled_data.xls]

## Sheet: Results
Block Type	96alum
Chemistry	SYBR_GREEN
Experiment File Name	D:\YY\10.20
Experiment Run End Time	2024-10-20 17:41:49 PM CST
Instrument Type	sds7500
Passive Reference	ROX
Well	Sample Name	Target Name	Task	Reporter	Quencher	RQ	RQ Min	RQ Max	Cт	Cт Mean	Cт SD	ΔCт	ΔCт Mean	ΔCт SE	HK Control ΔCт Mean	HK Control ΔCт SE	ΔΔCт	Automatic Ct Threshold	Ct Threshold	Automatic Baseline	Baseline Start	Baseline End	Efficiency	Tm1	Tm2	Tm3	Comments
A1	con	g1	UNKNOWN	SYBR	None				18.6319	18.6326	0.0174838							TRUE	0.416564	TRUE	3	12	1	85.3387
A2	dss	g1	UNKNOWN	SYBR	None				21.7891	21.7391	0.0541165							TRUE	0.416564	TRUE	3	15	1	85.5204
A3	l	g1	UNKNOWN	SYBR	None				19.9263	19.9596	0.0319609							TRUE	0.416564	TRUE	3	14	1	85.5204
A4	m	g1	UNKNOWN	SYBR	None				20.004	19.9567	0.0473277							TRUE	0.416564	TRUE	3	13	1	85.5204
A5	g	g1	UNKNOWN	SYBR	None				18.8221	18.8033	0.0230173							TRUE	0.416564	TRUE	3	12	1	85.5204
A6	5a	g1	UNKNOWN	SYBR	None				21.2531	21.2321	0.024133							TRUE	0.416564	TRUE	3	15	1	85.5204
A7	con	col1	UNKNOWN	SYBR	None	1	0.921292	1.08543	26.1439	26.0629	0.07168		7.43031	0.0425978			0	TRUE	0.464992	TRUE	3	20	1	86.0657
A8	dss	col1	UNKNOWN	SYBR	None	5.95306	5.45313	6.49883	26.565	26.5957	0.0574776		4.85667	0.0455788			-2.57363	TRUE	0.464992	TRUE	3	20	1	85.884
A9	l	col1	UNKNOWN	SYBR	None	5.60121	5.40115	5.80868	24.9123	24.9042	0.00707385		4.94457	0.0188992			-2.48574	TRUE	0.464992	TRUE	3	18	1	85.884
A10	m	col1	UNKNOWN	SYBR	None	3.96732	3.71561	4.23609	25.303	25.3291	0.0352204		5.44214	0.0340607			-1.98817	TRUE	0.464992	TRUE	3	19	1	85.7022
A11	g	col1	UNKNOWN	SYBR	None	1.79892	1.72519	1.87581	25.3612	25.3865	0.0298164		6.58317	0.0217471			-0.847134	TRUE	0.464992	TRUE	3	18	1	85.7022
A12	5a	col1	UNKNOWN	SYBR	None	1.59503	1.47542	1.72433	27.9619	27.9888	0.0658721		6.75672	0.0405032			-0.673583	TRUE	0.464992	TRUE	3	22	1	85.3387
B1	con	g1	UNKNOWN	SYBR	None				18.6505	18.6326	0.0174838							TRUE	0.416564	TRUE	3	12	1	85.5204
B2	dss	g1	UNKNOWN	SYBR	None				21.6817	21.7391	0.0541165							TRUE	0.416564	TRUE	3	15	1	85.7022
B3	l	g1	UNKNOWN	SYBR	None				19.99	19.9596	0.0319609							TRUE	0.416564	TRUE	3	14	1	85.7022
B4	m	g1	UNKNOWN	SYBR	None				20.0334	19.9861	0.0473277							TRUE	0.416564	TRUE	3	13	1	85.7022
B5	g	g1	UNKNOWN	SYBR	None				18.8102	18.8033	0.0230173							TRUE	0.416564	TRUE	3	12	1	85.7022
B6	5a	g1	UNKNOWN	SYBR	None				21.2374	21.2321	0.024133							TRUE	0.416564	TRUE	3	15	1	85.7022
B7	con	col1	UNKNOWN	SYBR	None	1	0.921292	1.08543	26.0074	26.0629	0.07168		7.43031	0.0425978			0	TRUE	0.464992	TRUE	3	19	1	86.2475
B8	dss	col1	UNKNOWN	SYBR	None	5.95306	5.45313	6.49883	26.662	26.5957	0.0574776		4.85667	0.0455788			-2.57363	TRUE	0.464992	TRUE	3	20	1	86.2475
B9	l	col1	UNKNOWN	SYBR	None	5.60121	5.40115	5.80868	24.9012	24.9042	0.00707385		4.94457	0.0188992			-2.48574	TRUE	0.464992	TRUE	3	18	1	86.0657
B10	m	col1	UNKNOWN	SYBR	None	3.96732	3.71561	4.23609	25.3151	25.3291	0.0352204		5.44214	0.0340607			-1.98817	TRUE	0.464992	TRUE	3	19	1	86.0657
B11	g	col1	UNKNOWN	SYBR	None	1.79892	1.72519	1.87581	25.379	25.3865	0.0298164		6.58317	0.0217471			-0.847134	TRUE	0.464992	TRUE	3	19	1	85.884
B12	5a	col1	UNKNOWN	SYBR	None	1.59503	1.47542	1.72433	28.0639	27.9888	0.0658721		6.75672	0.0405032			-0.673583	TRUE	0.464992	TRUE	3	21	1	85.5204
C1	con	g1	UNKNOWN	SYBR	None				18.6155	18.6326	0.0174838							TRUE	0.416564	TRUE	3	12	1	85.7022
C2	dss	g1	UNKNOWN	SYBR	None				21.7464	21.7391	0.0541165							TRUE	0.416564	TRUE	3	15	1	85.884
C3	l	g1	UNKNOWN	SYBR	None				19.9627	19.9596	0.0319609							TRUE	0.416564	TRUE	3	13	1	85.884
C4	m	g1	UNKNOWN	SYBR	None				20.0234	19.976	0.0473277							TRUE	0.416564	TRUE	3	14	1	85.884
C5	g	g1	UNKNOWN	SYBR	None				18.7776	18.8033	0.0230173							TRUE	0.416564	TRUE	3	13	1	85.884
C6	5a	g1	UNKNOWN	SYBR	None				21.2057	21.2321	0.024133							TRUE	0.416564	TRUE	3	15	1	85.884
C7	con	col1	UNKNOWN	SYBR	None	1	0.921292	1.08543	26.0375	26.0629	0.07168		7.43031	0.0425978			0	TRUE	0.464992	TRUE	3	20	1	86.4293
C8	dss	col1	UNKNOWN	SYBR	None	5.95306	5.45313	6.49883	26.5602	26.5957	0.0574776		4.85667	0.0455788			-2.57363	TRUE	0.464992	TRUE	3	20	1	86.4293
C9	l	col1	UNKNOWN	SYBR	None	5.60121	5.40115	5.80868	24.8991	24.9042	0.00707385		4.94457	0.0188992			-2.48574	TRUE	0.464992	TRUE	3	18	1	86.2475
C10	m	col1	UNKNOWN	SYBR	None	3.96732	3.71561	4.23609	25.3691	25.3291	0.0352204		5.44214	0.0340607			-1.98817	TRUE	0.464992	TRUE	3	19	1	86.0657
C11	g	col1	UNKNOWN	SYBR	None	1.79892	1.72519	1.87581	25.4194	25.3865	0.0298164		6.58317	0.0217471			-0.847134	TRUE	0.464992	TRUE	3	18	1	85.884
C12	5a	col1	UNKNOWN	SYBR	None	1.59503	1.47542	1.72433	27.9406	27.9888	0.0658721		6.75672	0.0405032			-0.673583	TRUE	0.464992	TRUE	3	21	1	85.5204
D1	con	g2	UNKNOWN	SYBR	None	1	0.90408	1.1061	18.6636	18.6741	0.0890542		0.0415052	0.052397			0	TRUE	0.418702	TRUE	3	12	1	85.884
D2	dss	g2	UNKNOWN	SYBR	None	1.12225	1.05595	1.19271	21.6219	21.6142	0.00865274		-0.124887	0.031641			-0.166392	TRUE	0.418702	TRUE	3	15	1	85.884
D3	l	g2	UNKNOWN	SYBR	None	1.10619	1.041	1.17547	19.8475	19.8555	0.0443535		-0.104097	0.0315633			-0.145602	TRUE	0.418702	TRUE	3	14	1	85.884
D4	m	g2	UNKNOWN	SYBR	None	1.07238	1.01655	1.13128	19.8354	19.8276	0.00871729		-0.0593135	0.0277843			-0.100819	TRUE	0.418702	TRUE	3	13	1	85.884
D5	g	g2	UNKNOWN	SYBR	None	1.02446	0.896244	1.17102	18.7199	18.81	0.118117		0.00664075	0.0694776			-0.0348644	TRUE	0.418702	TRUE	3	12	1	85.884
D6	5a	g2	UNKNOWN	SYBR	None	0.98121	0.819413	1.17495	21.1914	21.3009	0.160374		0.0688718	0.0936346			0.0273666	TRUE	0.418702	TRUE	3	15	1	85.884
D7	con	col2	UNKNOWN	SYBR	None	1	0.947712	1.05517	26.1381	26.0895	0.0450619		7.45689	0.0279061			0	TRUE	0.451552	TRUE	3	20	1	86.611
D8	dss	col2	UNKNOWN	SYBR	None	7.33834	6.43473	8.36884	26.3125	26.3205	0.105155		4.58144	0.0682793			-2.87545	TRUE	0.451552	TRUE	3	20	1	86.4293
D9	l	col2	UNKNOWN	SYBR	None	6.37601	6.12875	6.63324	24.7562	24.7439	0.0156718		4.78424	0.0205516			-2.67265	TRUE	0.451552	TRUE	3	18	1	86.4293
D10	m	col2	UNKNOWN	SYBR	None	4.24606	3.98085	4.52894	25.2836	25.2577	0.0336088		5.37077	0.0335135			-2.08612	TRUE	0.451552	TRUE	3	18	1	86.2475
D11	g	col2	UNKNOWN	SYBR	None	1.85619	1.79233	1.92233	25.3431	25.3679	0.0215205		6.56454	0.0181928			-0.892348	TRUE	0.451552	TRUE	3	19	1	86.0657
D12	5a	col2	UNKNOWN	SYBR	None	1.67556	1.62058	1.7324	27.9404	27.9443	0.0178651		6.71225	0.0173355			-0.744642	TRUE	0.451552	TRUE	3	21	1	85.7022
E1	con	g2	UNKNOWN	SYBR	None	1	0.90408	1.1061	18.768	18.6741	0.0890542		0.0415052	0.052397			0	TRUE	0.418702	TRUE	3	12	1	85.7022
E2	dss	g2	UNKNOWN	SYBR	None	1.12225	1.05595	1.19271	21.6158	21.6142	0.00865274		-0.124887	0.031641			-0.166392	TRUE	0.418702	TRUE	3	15	1	85.884
E3	l	g2	UNKNOWN	SYBR	None	1.10619	1.041	1.17547	19.8158	19.8555	0.0443535		-0.104097	0.0315633			-0.145602	TRUE	0.418702	TRUE	3	13	1	85.884
E4	m	g2	UNKNOWN	SYBR	None	1.07238	1.01655	1.13128	19.8182	19.8276	0.00871729		-0.0593135	0.0277843			-0.100819	TRUE	0.418702	TRUE	3	13	1	85.884
E5	g	g2	UNKNOWN	SYBR	None	1.02446	0.896244	1.17102	18.7663	18.81	0.118117		0.00664075	0.0694776			-0.0348644	TRUE	0.418702	TRUE	3	12	1	86.0657
E6	5a	g2	UNKNOWN	SYBR	None	0.98121	0.819413	1.17495	21.2264	21.3009	0.160374		0.0688718	0.0936346			0.0273666	TRUE	0.418702	TRUE	3	15	1	85.884
E7	con	col2	UNKNOWN	SYBR	None	1	0.947712	1.05517	26.0491	26.0895	0.0450619		7.45689	0.0279061			0	TRUE	0.451552	TRUE	3	20	1	86.611
E8	dss	col2	UNKNOWN	SYBR	None	7.33834	6.43473	8.36884	26.4294	26.3205	0.105155		4.58144	0.0682793			-2.87545	TRUE	0.451552	TRUE	3	20	1	86.4293
E9	l	col2	UNKNOWN	SYBR	None	6.37601	6.12875	6.63324	24.7492	24.7439	0.0156718		4.78424	0.0205516			-2.67265	TRUE	0.451552	TRUE	3	18	1	86.4293
E10	m	col2	UNKNOWN	SYBR	None	4.24606	3.98085	4.52894	25.2698	25.2577	0.0336088		5.37077	0.0335135			-2.08612	TRUE	0.451552	TRUE	3	18	1	86.2475
E11	g	col2	UNKNOWN	SYBR	None	1.85619	1.79233	1.92233	25.3814	25.3679	0.0215205		6.56454	0.0181928			-0.892348	TRUE	0.451552	TRUE	3	19	1	86.0657
E12	5a	col2	UNKNOWN	SYBR	None	1.67556	1.62058	1.7324	27.9287	27.9443	0.0178651		6.71225	0.0173355			-0.744642	TRUE	0.451552	TRUE	3	22	1	85.7022
F1	con	g2	UNKNOWN	SYBR	None	1	0.90408	1.1061	18.5908	18.6741	0.0890542		0.0415052	0.052397			0	TRUE	0.418702	TRUE	3	12	1	85.5204
F2	dss	g2	UNKNOWN	SYBR	None	1.12225	1.05595	1.19271	21.6048	21.6142	0.00865274		-0.124887	0.031641			-0.166392	TRUE	0.418702	TRUE	3	15	1	85.7022
F3	l	g2	UNKNOWN	SYBR	None	1.10619	1.041	1.17547	19.9034	19.8555	0.0443535		-0.104097	0.0315633			-0.145602	TRUE	0.418702	TRUE	3	13	1	85.7022
F4	m	g2	UNKNOWN	SYBR	None	1.07238	1.01655	1.13128	19.8292	19.8276	0.00871729		-0.0593135	0.0277843			-0.100819	TRUE	0.418702	TRUE	3	13	1	85.884
F5	g	g2	UNKNOWN	SYBR	None	1.02446	0.896244	1.17102	18.9437	18.81	0.118117		0.00664075	0.0694776			-0.0348644	TRUE	0.418702	TRUE	3	12	1	85.884
F6	5a	g2	UNKNOWN	SYBR	None	0.98121	0.819413	1.17495	21.485	21.3009	0.160374		0.0688718	0.0936346			0.0273666	TRUE	0.418702	TRUE	3	15	1	85.884
F7	con	col2	UNKNOWN	SYBR	None	1	0.947712	1.05517	26.0813	26.0895	0.0450619		7.45689	0.0279061			0	TRUE	0.451552	TRUE	3	19	1	86.611
F8	dss	col2	UNKNOWN	SYBR	None	7.33834	6.43473	8.36884	26.2196	26.3205	0.105155		4.58144	0.0682793			-2.87545	TRUE	0.451552	TRUE	3	20	1	86.4293
F9	l	col2	UNKNOWN	SYBR	None	6.37601	6.12875	6.63324	24.7262	24.7439	0.0156718		4.78424	0.0205516			-2.67265	TRUE	0.451552	TRUE	3	18	1	86.4293
F10	m	col2	UNKNOWN	SYBR	None	4.24606	3.98085	4.52894	25.2197	25.2577	0.0336088		5.37077	0.0335135			-2.08612	TRUE	0.451552	TRUE	3	18	1	86.2475
F11	g	col2	UNKNOWN	SYBR	None	1.85619	1.79233	1.92233	25.3791	25.3679	0.0215205		6.56454	0.0181928			-0.892348	TRUE	0.451552	TRUE	3	19	1	86.0657
F12	5a	col2	UNKNOWN	SYBR	None	1.67556	1.62058	1.7324	27.9638	27.9443	0.0178651		6.71225	0.0173355			-0.744642	TRUE	0.451552	TRUE	3	21	1	85.5204
Analysis Type	Singleplex
Endogenous Control	g1
RQ Min/Max Confidence Level	95.0
Reference Sample	con
