# Supplementary material for: Plasma-activated media inhibits epithelial-mesenchymal transition and ameliorates intestinal fibrosis through the PPARγ/TGF-β1/SMAD3 pathway
Source: PLoS One. 2025 Oct 22;20(10):e0335225. doi: 10.1371/journal.pone.0335225 (PMC12543144; doi:10.1371/journal.pone.0335225)
Supplement: S4 File — (ZIP) [file pone.0335225.s009.zip › Animal PCR/N-10.22/Untitled_data.xls]

## Sheet: Results
Block Type	96alum
Chemistry	SYBR_GREEN
Experiment File Name	D:\YY\10.22
Experiment Run End Time	2024-10-22 18:05:32 PM CST
Instrument Type	sds7500
Passive Reference	ROX
Well	Sample Name	Target Name	Task	Reporter	Quencher	RQ	RQ Min	RQ Max	Cт	Cт Mean	Cт SD	ΔCт	ΔCт Mean	ΔCт SE	HK Control ΔCт Mean	HK Control ΔCт SE	ΔΔCт	Automatic Ct Threshold	Ct Threshold	Automatic Baseline	Baseline Start	Baseline End	Efficiency	Tm1	Tm2	Tm3	Comments
A1	con	g1	UNKNOWN	SYBR	None				18.7784	18.7257	0.0508423							TRUE	0.299578	TRUE	3	12	1	85.0836
A2	con	g1	UNKNOWN	SYBR	None				18.7218	18.7257	0.0508423							TRUE	0.299578	TRUE	3	12	1	85.0836
A3	con	g1	UNKNOWN	SYBR	None				18.6769	18.7257	0.0508423							TRUE	0.299578	TRUE	3	13	1	85.0836
A4	dss	g1	UNKNOWN	SYBR	None				19.9738	19.984	0.0266189							TRUE	0.299578	TRUE	3	14	1	85.0836
A5	dss	g1	UNKNOWN	SYBR	None				20.0141	19.984	0.0266189							TRUE	0.299578	TRUE	3	14	1	85.0836
A6	dss	g1	UNKNOWN	SYBR	None				19.9639	19.984	0.0266189							TRUE	0.299578	TRUE	3	14	1	85.0836
A7	l	g1	UNKNOWN	SYBR	None				21.2537	21.3158	0.0595829							TRUE	0.299578	TRUE	3	15	1	85.0836
A8	l	g1	UNKNOWN	SYBR	None				21.3725	21.3158	0.0595829							TRUE	0.299578	TRUE	3	16	1	85.0836
A9	l	g1	UNKNOWN	SYBR	None				21.3212	21.3158	0.0595829							TRUE	0.299578	TRUE	3	15	1	84.9016
A10	m	g1	UNKNOWN	SYBR	None				21.7383	21.8048	0.0800505							TRUE	0.299578	TRUE	3	16	1	84.9016
A11	m	g1	UNKNOWN	SYBR	None				21.7824	21.8048	0.0800505							TRUE	0.299578	TRUE	3	16	1	84.7197
A12	m	g1	UNKNOWN	SYBR	None				21.8937	21.8048	0.0800505							TRUE	0.299578	TRUE	3	16	1	84.5377
B1	g	g1	UNKNOWN	SYBR	None				19.9144	19.9467	0.0280305							TRUE	0.299578	TRUE	3	14	1	85.2656
B2	g	g1	UNKNOWN	SYBR	None				19.9639	19.9467	0.0280305							TRUE	0.299578	TRUE	3	14	1	85.2656
B3	g	g1	UNKNOWN	SYBR	None				19.962	19.9467	0.0280305							TRUE	0.299578	TRUE	3	14	1	85.4475
B4	con	n1	UNKNOWN	SYBR	None	1	0.87555	1.14214	29.7321	29.7523	0.108271		11.0266	0.0690592			0	TRUE	0.360231	TRUE	3	24	1	82.3541
B5	con	n1	UNKNOWN	SYBR	None	1	0.87555	1.14214	29.6556	29.7523	0.108271		11.0266	0.0690592			0	TRUE	0.360231	TRUE	3	24	1	82.3541
B6	con	n1	UNKNOWN	SYBR	None	1	0.87555	1.14214	29.8693	29.7523	0.108271		11.0266	0.0690592			0	TRUE	0.360231	TRUE	3	24	1	82.3541
B7	dss	n1	UNKNOWN	SYBR	None	16.0411	13.3355	19.2955	26.8951	27.0069	0.164103		7.02295	0.0959832			-4.0037	TRUE	0.360231	TRUE	3	21	1	82.3541
B8	dss	n1	UNKNOWN	SYBR	None	16.0411	13.3355	19.2955	27.1953	27.0069	0.164103		7.02295	0.0959832			-4.0037	TRUE	0.360231	TRUE	3	21	1	82.1721
B9	dss	n1	UNKNOWN	SYBR	None	16.0411	13.3355	19.2955	26.9303	27.0069	0.164103		7.02295	0.0959832			-4.0037	TRUE	0.360231	TRUE	3	21	1	81.9902
B10	l	n1	UNKNOWN	SYBR	None	5.89471	4.83897	7.18078	29.914	29.783	0.167327		8.46722	0.102548			-2.55942	TRUE	0.360231	TRUE	3	24	1	81.8082
B11	l	n1	UNKNOWN	SYBR	None	5.89471	4.83897	7.18078	29.5945	29.783	0.167327		8.46722	0.102548			-2.55942	TRUE	0.360231	TRUE	3	23	1	81.8082
B12	l	n1	UNKNOWN	SYBR	None	5.89471	4.83897	7.18078	29.8406	29.783	0.167327		8.46722	0.102548			-2.55942	TRUE	0.360231	TRUE	3	23	1	81.4443
C1	m	n1	UNKNOWN	SYBR	None	3.77907	3.12503	4.57	30.9723	30.9134	0.151142		9.10861	0.0987457			-1.91803	TRUE	0.360231	TRUE	3	25	1	82.3541
C2	m	n1	UNKNOWN	SYBR	None	3.77907	3.12503	4.57	31.0263	30.9134	0.151142		9.10861	0.0987457			-1.91803	TRUE	0.360231	TRUE	3	25	1	82.3541
C3	m	n1	UNKNOWN	SYBR	None	3.77907	3.12503	4.57	30.7417	30.9134	0.151142		9.10861	0.0987457			-1.91803	TRUE	0.360231	TRUE	3	25	1	82.5361
C4	g	n1	UNKNOWN	SYBR	None	3.97087	3.4518	4.56799	29.1048	28.9839	0.122926		9.03719	0.0727929			-1.98945	TRUE	0.360231	TRUE	3	23	1	82.5361
C5	g	n1	UNKNOWN	SYBR	None	3.97087	3.4518	4.56799	28.859	28.9839	0.122926		9.03719	0.0727929			-1.98945	TRUE	0.360231	TRUE	3	23	1	82.5361
C6	g	n1	UNKNOWN	SYBR	None	3.97087	3.4518	4.56799	28.988	28.9839	0.122926		9.03719	0.0727929			-1.98945	TRUE	0.360231	TRUE	3	23	1	82.5361
C7	con	g2	UNKNOWN	SYBR	None	1	0.931651	1.07336	17.9741	17.9822	0.0384065		-0.7435	0.0367877			0	TRUE	0.290412	TRUE	3	12	1	85.6295
C8	con	g2	UNKNOWN	SYBR	None	1	0.931651	1.07336	17.9485	17.9822	0.0384065		-0.7435	0.0367877			0	TRUE	0.290412	TRUE	3	12	1	85.6295
C9	con	g2	UNKNOWN	SYBR	None	1	0.931651	1.07336	18.024	17.9822	0.0384065		-0.7435	0.0367877			0	TRUE	0.290412	TRUE	3	12	1	85.4475
C10	dss	g2	UNKNOWN	SYBR	None	0.808865	0.776317	0.842778	19.5239	19.5465	0.025648		-0.437471	0.0213416			0.306029	TRUE	0.290412	TRUE	3	14	1	85.2656
C11	dss	g2	UNKNOWN	SYBR	None	0.808865	0.776317	0.842778	19.5412	19.5465	0.025648		-0.437471	0.0213416			0.306029	TRUE	0.290412	TRUE	3	13	1	85.0836
C12	dss	g2	UNKNOWN	SYBR	None	0.808865	0.776317	0.842778	19.5744	19.5465	0.025648		-0.437471	0.0213416			0.306029	TRUE	0.290412	TRUE	3	14	1	84.9016
D1	l	g2	UNKNOWN	SYBR	None	0.796339	0.743962	0.852403	20.9084	20.9008	0.0141143		-0.414955	0.0353522			0.328545	TRUE	0.290412	TRUE	3	15	1	85.6295
D2	l	g2	UNKNOWN	SYBR	None	0.796339	0.743962	0.852403	20.9096	20.9008	0.0141143		-0.414955	0.0353522			0.328545	TRUE	0.290412	TRUE	3	15	1	85.6295
D3	l	g2	UNKNOWN	SYBR	None	0.796339	0.743962	0.852403	20.8846	20.9008	0.0141143		-0.414955	0.0353522			0.328545	TRUE	0.290412	TRUE	3	15	1	85.8115
D4	m	g2	UNKNOWN	SYBR	None	0.92262	0.829917	1.02568	21.2368	21.1775	0.0517163		-0.627309	0.0550232			0.116191	TRUE	0.290412	TRUE	3	16	1	85.8115
D5	m	g2	UNKNOWN	SYBR	None	0.92262	0.829917	1.02568	21.142	21.1775	0.0517163		-0.627309	0.0550232			0.116191	TRUE	0.290412	TRUE	3	15	1	85.8115
D6	m	g2	UNKNOWN	SYBR	None	0.92262	0.829917	1.02568	21.1537	21.1775	0.0517163		-0.627309	0.0550232			0.116191	TRUE	0.290412	TRUE	3	15	1	85.8115
D7	g	g2	UNKNOWN	SYBR	None	0.923174	0.870295	0.979265	19.2746	19.3186	0.0450832		-0.628174	0.0306497			0.115326	TRUE	0.290412	TRUE	3	14	1	85.8115
D8	g	g2	UNKNOWN	SYBR	None	0.923174	0.870295	0.979265	19.3163	19.3186	0.0450832		-0.628174	0.0306497			0.115326	TRUE	0.290412	TRUE	3	13	1	85.6295
D9	g	g2	UNKNOWN	SYBR	None	0.923174	0.870295	0.979265	19.3647	19.3186	0.0450832		-0.628174	0.0306497			0.115326	TRUE	0.290412	TRUE	3	13	1	85.6295
D10	con	n2	UNKNOWN	SYBR	None	1	0.835896	1.19632	29.1164	29.284	0.153107		10.5583	0.0931427			0	TRUE	0.329138	TRUE	3	23	1	82.1721
D11	con	n2	UNKNOWN	SYBR	None	1	0.835896	1.19632	29.4164	29.284	0.153107		10.5583	0.0931427			0	TRUE	0.329138	TRUE	3	23	1	81.9902
D12	con	n2	UNKNOWN	SYBR	None	1	0.835896	1.19632	29.3193	29.284	0.153107		10.5583	0.0931427			0	TRUE	0.329138	TRUE	3	25	1	81.6262
E1	dss	n2	UNKNOWN	SYBR	None	13.6621	11.336	16.4656	26.9224	26.7702	0.165859		6.78623	0.0969843			-3.77211	TRUE	0.329138	TRUE	3	21	1	82.5361
E2	dss	n2	UNKNOWN	SYBR	None	13.6621	11.336	16.4656	26.7948	26.7702	0.165859		6.78623	0.0969843			-3.77211	TRUE	0.329138	TRUE	3	21	1	82.718
E3	dss	n2	UNKNOWN	SYBR	None	13.6621	11.336	16.4656	26.5934	26.7702	0.165859		6.78623	0.0969843			-3.77211	TRUE	0.329138	TRUE	3	21	1	82.718
E4	l	n2	UNKNOWN	SYBR	None	5.56505	4.82881	6.41354	29.3226	29.3977	0.112966		8.08194	0.0737369			-2.47639	TRUE	0.329138	TRUE	3	23	1	82.718
E5	l	n2	UNKNOWN	SYBR	None	5.56505	4.82881	6.41354	29.343	29.3977	0.112966		8.08194	0.0737369			-2.47639	TRUE	0.329138	TRUE	3	23	1	82.718
E6	l	n2	UNKNOWN	SYBR	None	5.56505	4.82881	6.41354	29.5276	29.3977	0.112966		8.08194	0.0737369			-2.47639	TRUE	0.329138	TRUE	3	23	1	82.718
E7	m	n2	UNKNOWN	SYBR	None	4.18643	3.19842	5.47964	30.0871	30.2974	0.228667		8.49261	0.139877			-2.06572	TRUE	0.329138	TRUE	3	24	1	82.5361
E8	m	n2	UNKNOWN	SYBR	None	4.18643	3.19842	5.47964	30.5408	30.2974	0.228667		8.49261	0.139877			-2.06572	TRUE	0.329138	TRUE	3	25	1	82.5361
E9	m	n2	UNKNOWN	SYBR	None	4.18643	3.19842	5.47964	30.2644	30.2974	0.228667		8.49261	0.139877			-2.06572	TRUE	0.329138	TRUE	3	24	1	82.3541
E10	g	n2	UNKNOWN	SYBR	None	3.08459	2.77128	3.43331	28.7736	28.88	0.0922324		8.93326	0.0556553			-1.62508	TRUE	0.329138	TRUE	3	23	1	82.1721
E11	g	n2	UNKNOWN	SYBR	None	3.08459	2.77128	3.43331	28.9301	28.88	0.0922324		8.93326	0.0556553			-1.62508	TRUE	0.329138	TRUE	3	22	1	81.9902
E12	g	n2	UNKNOWN	SYBR	None	3.08459	2.77128	3.43331	28.9364	28.88	0.0922324		8.93326	0.0556553			-1.62508	TRUE	0.329138	TRUE	3	23	1	81.6262
F1	con	g3	UNKNOWN	SYBR	None	1	0.888277	1.12577	18.4926	18.4716	0.0937226		-0.254115	0.0615599			0	TRUE	0.433907	TRUE	3	12	1	85.8115
F2	con	g3	UNKNOWN	SYBR	None	1	0.888277	1.12577	18.3691	18.4716	0.0937226		-0.254115	0.0615599			0	TRUE	0.433907	TRUE	3	12	1	85.9934
F3	con	g3	UNKNOWN	SYBR	None	1	0.888277	1.12577	18.553	18.4716	0.0937226		-0.254115	0.0615599			0	TRUE	0.433907	TRUE	3	12	1	85.9934
F4	dss	g3	UNKNOWN	SYBR	None	0.951839	0.849562	1.06643	19.8177	19.801	0.0987849		-0.182905	0.0590678			0.0712109	TRUE	0.433907	TRUE	3	13	1	85.9934
F5	dss	g3	UNKNOWN	SYBR	None	0.951839	0.849562	1.06643	19.8904	19.801	0.0987849		-0.182905	0.0590678			0.0712109	TRUE	0.433907	TRUE	3	13	1	85.9934
F6	dss	g3	UNKNOWN	SYBR	None	0.951839	0.849562	1.06643	19.695	19.801	0.0987849		-0.182905	0.0590678			0.0712109	TRUE	0.433907	TRUE	3	13	1	85.9934
F7	l	g3	UNKNOWN	SYBR	None	1.0019	0.896647	1.1195	20.9878	21.059	0.080174		-0.256849	0.0576714			-0.00273387	TRUE	0.433907	TRUE	3	15	1	85.9934
F8	l	g3	UNKNOWN	SYBR	None	1.0019	0.896647	1.1195	21.0433	21.059	0.080174		-0.256849	0.0576714			-0.00273387	TRUE	0.433907	TRUE	3	14	1	85.8115
F9	l	g3	UNKNOWN	SYBR	None	1.0019	0.896647	1.1195	21.1458	21.059	0.080174		-0.256849	0.0576714			-0.00273387	TRUE	0.433907	TRUE	3	15	1	85.6295
F10	m	g3	UNKNOWN	SYBR	None	0.929489	0.76184	1.13403	21.472	21.6562	0.160114		-0.148626	0.103352			0.10549	TRUE	0.433907	TRUE	3	15	1	85.6295
F11	m	g3	UNKNOWN	SYBR	None	0.929489	0.76184	1.13403	21.7346	21.6562	0.160114		-0.148626	0.103352			0.10549	TRUE	0.433907	TRUE	3	15	1	85.4475
F12	m	g3	UNKNOWN	SYBR	None	0.929489	0.76184	1.13403	21.762	21.6562	0.160114		-0.148626	0.103352			0.10549	TRUE	0.433907	TRUE	3	15	1	85.2656
G1	g	g3	UNKNOWN	SYBR	None	0.924623	0.826918	1.03387	19.9144	19.8057	0.0965257		-0.141052	0.0580314			0.113063	TRUE	0.433907	TRUE	3	13	1	85.6295
G2	g	g3	UNKNOWN	SYBR	None	0.924623	0.826918	1.03387	19.7727	19.8057	0.0965257		-0.141052	0.0580314			0.113063	TRUE	0.433907	TRUE	3	12	1	85.8115
G3	g	g3	UNKNOWN	SYBR	None	0.924623	0.826918	1.03387	19.73	19.8057	0.0965257		-0.141052	0.0580314			0.113063	TRUE	0.433907	TRUE	3	12	1	85.8115
G4	con	n3	UNKNOWN	SYBR	None	1	0.912967	1.09533	29.7664	29.6939	0.0642729		10.9682	0.0473144			0	TRUE	0.373084	TRUE	3	23	1	82.3541
G5	con	n3	UNKNOWN	SYBR	None	1	0.912967	1.09533	29.6718	29.6939	0.0642729		10.9682	0.0473144			0	TRUE	0.373084	TRUE	3	24	1	82.3541
G6	con	n3	UNKNOWN	SYBR	None	1	0.912967	1.09533	29.6437	29.6939	0.0642729		10.9682	0.0473144			0	TRUE	0.373084	TRUE	3	23	1	82.3541
G7	dss	n3	UNKNOWN	SYBR	None	16.7105	15.2523	18.3081	26.9192	26.8895	0.077747		6.90556	0.0474453			-4.06268	TRUE	0.373084	TRUE	3	21	1	82.3541
G8	dss	n3	UNKNOWN	SYBR	None	16.7105	15.2523	18.3081	26.8013	26.8895	0.077747		6.90556	0.0474453			-4.06268	TRUE	0.373084	TRUE	3	21	1	82.1721
G9	dss	n3	UNKNOWN	SYBR	None	16.7105	15.2523	18.3081	26.9481	26.8895	0.077747		6.90556	0.0474453			-4.06268	TRUE	0.373084	TRUE	3	20	1	82.1721
G10	l	n3	UNKNOWN	SYBR	None	5.37882	4.81181	6.01264	29.8901	29.8568	0.0806296		8.54096	0.0578828			-2.42729	TRUE	0.373084	TRUE	3	24	1	81.8082
G11	l	n3	UNKNOWN	SYBR	None	5.37882	4.81181	6.01264	29.7648	29.8568	0.0806296		8.54096	0.0578828			-2.42729	TRUE	0.373084	TRUE	3	24	1	81.8082
G12	l	n3	UNKNOWN	SYBR	None	5.37882	4.81181	6.01264	29.9154	29.8568	0.0806296		8.54096	0.0578828			-2.42729	TRUE	0.373084	TRUE	3	24	1	81.4443
H1	m	n3	UNKNOWN	SYBR	None	3.08698	2.48957	3.82774	31.3322	31.1469	0.176248		9.34205	0.111761			-1.62619	TRUE	0.373084	TRUE	3	25	1	81.8082
H2	m	n3	UNKNOWN	SYBR	None	3.08698	2.48957	3.82774	31.127	31.1469	0.176248		9.34205	0.111761			-1.62619	TRUE	0.373084	TRUE	3	25	1	81.9902
H3	m	n3	UNKNOWN	SYBR	None	3.08698	2.48957	3.82774	30.9814	31.1469	0.176248		9.34205	0.111761			-1.62619	TRUE	0.373084	TRUE	3	25	1	81.9902
H4	g	n3	UNKNOWN	SYBR	None	3.91848	3.77273	4.06985	28.9489	28.9447	0.0194418		8.99795	0.0196951			-1.97029	TRUE	0.373084	TRUE	3	23	1	82.1721
H5	g	n3	UNKNOWN	SYBR	None	3.91848	3.77273	4.06985	28.9617	28.9447	0.0194418		8.99795	0.0196951			-1.97029	TRUE	0.373084	TRUE	3	22	1	82.1721
H6	g	n3	UNKNOWN	SYBR	None	3.91848	3.77273	4.06985	28.9235	28.9447	0.0194418		8.99795	0.0196951			-1.97029	TRUE	0.373084	TRUE	3	23	1	82.1721
Analysis Type	Singleplex
Endogenous Control	g1
RQ Min/Max Confidence Level	95.0
Reference Sample	con
