# Supplementary material for: Plasma-activated media inhibits epithelial-mesenchymal transition and ameliorates intestinal fibrosis through the PPARγ/TGF-β1/SMAD3 pathway
Source: PLoS One. 2025 Oct 22;20(10):e0335225. doi: 10.1371/journal.pone.0335225 (PMC12543144; doi:10.1371/journal.pone.0335225)
Supplement: S4 File — (ZIP) [file pone.0335225.s009.zip › Animal PCR/V-10.23/v.PCR.xls]

## Sheet: Results
Block Type	96alum
Chemistry	SYBR_GREEN
Experiment File Name	D:\YY\10.23
Experiment Run End Time	2024-10-23 21:30:20 PM CST
Instrument Type	sds7500
Passive Reference	ROX
Well	Sample Name	Target Name	Task	Reporter	Quencher	RQ	RQ Min	RQ Max	Cт	Cт Mean	Cт SD	ΔCт	ΔCт Mean	ΔCт SE	HK Control ΔCт Mean	HK Control ΔCт SE	ΔΔCт	Automatic Ct Threshold	Ct Threshold	Automatic Baseline	Baseline Start	Baseline End	Efficiency	Tm1	Tm2	Tm3	Comments	OUTLIERRG	MTP
A1	con	g1	UNKNOWN	SYBR	None				18.9038	18.9072	0.0221508							TRUE	0.435207	TRUE	3	12	1	85.3133				N	N
A2	con	g1	UNKNOWN	SYBR	None				18.9308	18.9072	0.0221508							TRUE	0.435207	TRUE	3	12	1	85.4956				N	N
A3	con	g1	UNKNOWN	SYBR	None				18.8869	18.9072	0.0221508							TRUE	0.435207	TRUE	3	12	1	85.4956				N	N
A4	dss	g1	UNKNOWN	SYBR	None				19.947	19.9306	0.0149931							TRUE	0.435207	TRUE	3	13	1	85.3133				N	N
A5	dss	g1	UNKNOWN	SYBR	None				19.9273	19.9306	0.0149931							TRUE	0.435207	TRUE	3	13	1	85.4956				N	N
A6	dss	g1	UNKNOWN	SYBR	None				19.9175	19.9306	0.0149931							TRUE	0.435207	TRUE	3	13	1	85.4956				N	N
A7	l	g1	UNKNOWN	SYBR	None				20.0023	20.0683	0.0843984							TRUE	0.435207	TRUE	3	13	1	85.3133				N	N
A8	l	g1	UNKNOWN	SYBR	None				20.1634	20.0683	0.0843984							TRUE	0.435207	TRUE	3	13	1	85.3133				N	N
A9	l	g1	UNKNOWN	SYBR	None				20.0393	20.0683	0.0843984							TRUE	0.435207	TRUE	3	13	1	85.1309				N	N
A10	m	g1	UNKNOWN	SYBR	None				21.7186	21.7301	0.0246425							TRUE	0.435207	TRUE	3	15	1	85.1309				N	N
A11	m	g1	UNKNOWN	SYBR	None				21.7134	21.7301	0.0246425							TRUE	0.435207	TRUE	3	15	1	84.9486				N	N
A12	m	g1	UNKNOWN	SYBR	None				21.7584	21.7301	0.0246425							TRUE	0.435207	TRUE	3	15	1	84.7663				N	N
B1	g	g1	UNKNOWN	SYBR	None				18.725	18.6419	0.0757865							TRUE	0.435207	TRUE	3	12	1	85.4956				N	N
B2	g	g1	UNKNOWN	SYBR	None				18.6243	18.6419	0.0757865							TRUE	0.435207	TRUE	3	11	1	85.6779				N	N
B3	g	g1	UNKNOWN	SYBR	None				18.5765	18.6419	0.0757865							TRUE	0.435207	TRUE	3	12	1	85.6779				N	N
B4	con	v1	UNKNOWN	SYBR	None	1	0.952414	1.04996	23.7454	23.7745	0.0378788		4.86734	0.0253342			0	TRUE	0.160511	TRUE	3	19	1	85.8602				N	N
B5	con	v1	UNKNOWN	SYBR	None	1	0.952414	1.04996	23.8173	23.7745	0.0378788		4.86734	0.0253342			0	TRUE	0.160511	TRUE	3	18	1	85.8602				N	N
B6	con	v1	UNKNOWN	SYBR	None	1	0.952414	1.04996	23.7608	23.7745	0.0378788		4.86734	0.0253342			0	TRUE	0.160511	TRUE	3	18	1	85.8602				N	N
B7	dss	v1	UNKNOWN	SYBR	None	4.12838	3.83152	4.44824	22.6926	22.7523	0.0654669		2.82176	0.0387759			-2.04558	TRUE	0.160511	TRUE	3	18	1	85.6779				N	N
B8	dss	v1	UNKNOWN	SYBR	None	4.12838	3.83152	4.44824	22.8224	22.7523	0.0654669		2.82176	0.0387759			-2.04558	TRUE	0.160511	TRUE	3	18	1	85.6779				N	N
B9	dss	v1	UNKNOWN	SYBR	None	4.12838	3.83152	4.44824	22.742	22.7523	0.0654669		2.82176	0.0387759			-2.04558	TRUE	0.160511	TRUE	3	18	1	85.4956				N	N
B10	l	v1	UNKNOWN	SYBR	None	4.15131	3.69434	4.66481	22.8138	22.8821	0.0624012		2.81377	0.0605998			-2.05357	TRUE	0.160511	TRUE	3	18	1	85.3133				N	N
B11	l	v1	UNKNOWN	SYBR	None	4.15131	3.69434	4.66481	22.9362	22.8821	0.0624012		2.81377	0.0605998			-2.05357	TRUE	0.160511	TRUE	3	18	1	85.3133				N	N
B12	l	v1	UNKNOWN	SYBR	None	4.15131	3.69434	4.66481	22.8963	22.8821	0.0624012		2.81377	0.0605998			-2.05357	TRUE	0.160511	TRUE	3	18	1	84.9486	72.7331			N	Y
C1	m	v1	UNKNOWN	SYBR	None	3.81454	3.17901	4.57711	24.6754	24.666	0.162163		2.93583	0.0947			-1.93151	TRUE	0.160511	TRUE	3	19	1	85.6779	74.374			N	Y
C2	m	v1	UNKNOWN	SYBR	None	3.81454	3.17901	4.57711	24.8232	24.666	0.162163		2.93583	0.0947			-1.93151	TRUE	0.160511	TRUE	3	20	1	85.8602				N	N
C3	m	v1	UNKNOWN	SYBR	None	3.81454	3.17901	4.57711	24.4993	24.666	0.162163		2.93583	0.0947			-1.93151	TRUE	0.160511	TRUE	3	19	1	85.8602	74.5564			N	Y
C4	g	v1	UNKNOWN	SYBR	None	1.17228	1.07746	1.27543	23.2846	23.28	0.00422209		4.63803	0.0438232			-0.229313	TRUE	0.160511	TRUE	3	18	1	85.8602				N	N
C5	g	v1	UNKNOWN	SYBR	None	1.17228	1.07746	1.27543	23.2789	23.28	0.00422209		4.63803	0.0438232			-0.229313	TRUE	0.160511	TRUE	3	18	1	85.8602				N	N
C6	g	v1	UNKNOWN	SYBR	None	1.17228	1.07746	1.27543	23.2763	23.28	0.00422209		4.63803	0.0438232			-0.229313	TRUE	0.160511	TRUE	3	18	1	85.8602	74.0094			N	Y
C7	con	g2	UNKNOWN	SYBR	None	1	0.921426	1.08527	18.4773	18.5525	0.0702405		-0.354724	0.0425221			0	TRUE	0.395052	TRUE	3	12	1	85.8602				N	N
C8	con	g2	UNKNOWN	SYBR	None	1	0.921426	1.08527	18.6165	18.5525	0.0702405		-0.354724	0.0425221			0	TRUE	0.395052	TRUE	3	12	1	85.6779				N	N
C9	con	g2	UNKNOWN	SYBR	None	1	0.921426	1.08527	18.5636	18.5525	0.0702405		-0.354724	0.0425221			0	TRUE	0.395052	TRUE	3	12	1	85.4956				N	N
C10	dss	g2	UNKNOWN	SYBR	None	0.85619	0.790377	0.927484	19.7391	19.7999	0.0704064		-0.130727	0.0415606			0.223996	TRUE	0.395052	TRUE	3	13	1	85.3133				N	N
C11	dss	g2	UNKNOWN	SYBR	None	0.85619	0.790377	0.927484	19.7835	19.7999	0.0704064		-0.130727	0.0415606			0.223996	TRUE	0.395052	TRUE	3	13	1	85.1309				N	N
C12	dss	g2	UNKNOWN	SYBR	None	0.85619	0.790377	0.927484	19.877	19.7999	0.0704064		-0.130727	0.0415606			0.223996	TRUE	0.395052	TRUE	3	14	1	84.9486				N	N
D1	l	g2	UNKNOWN	SYBR	None	0.876736	0.790498	0.972383	19.9182	19.9034	0.0395129		-0.164939	0.0538032			0.189785	TRUE	0.395052	TRUE	3	13	1	85.6779				N	N
D2	l	g2	UNKNOWN	SYBR	None	0.876736	0.790498	0.972383	19.9333	19.9034	0.0395129		-0.164939	0.0538032			0.189785	TRUE	0.395052	TRUE	3	13	1	85.8602				N	N
D3	l	g2	UNKNOWN	SYBR	None	0.876736	0.790498	0.972383	19.8586	19.9034	0.0395129		-0.164939	0.0538032			0.189785	TRUE	0.395052	TRUE	3	13	1	85.8602				N	N
D4	m	g2	UNKNOWN	SYBR	None	0.973332	0.94453	1.00301	21.4193	21.4144	0.0111188		-0.315728	0.0156085			0.0389957	TRUE	0.395052	TRUE	3	15	1	85.8602				N	N
D5	m	g2	UNKNOWN	SYBR	None	0.973332	0.94453	1.00301	21.4017	21.4144	0.0111188		-0.315728	0.0156085			0.0389957	TRUE	0.395052	TRUE	3	15	1	85.8602				N	N
D6	m	g2	UNKNOWN	SYBR	None	0.973332	0.94453	1.00301	21.4223	21.4144	0.0111188		-0.315728	0.0156085			0.0389957	TRUE	0.395052	TRUE	3	15	1	85.8602				N	N
D7	g	g2	UNKNOWN	SYBR	None	0.972825	0.888884	1.06469	18.3007	18.3269	0.0291918		-0.314975	0.046889			0.0397485	TRUE	0.395052	TRUE	3	11	1	85.8602				N	N
D8	g	g2	UNKNOWN	SYBR	None	0.972825	0.888884	1.06469	18.3217	18.3269	0.0291918		-0.314975	0.046889			0.0397485	TRUE	0.395052	TRUE	3	11	1	85.6779				N	N
D9	g	g2	UNKNOWN	SYBR	None	0.972825	0.888884	1.06469	18.3584	18.3269	0.0291918		-0.314975	0.046889			0.0397485	TRUE	0.395052	TRUE	3	12	1	85.6779				N	N
D10	con	v2	UNKNOWN	SYBR	None	1	0.777436	1.28628	23.9049	23.7716	0.225495		4.8644	0.130816			0	TRUE	0.176776	TRUE	3	19	1	85.4956				N	N
D11	con	v2	UNKNOWN	SYBR	None	1	0.777436	1.28628	23.5112	23.7716	0.225495		4.8644	0.130816			0	TRUE	0.176776	TRUE	3	19	1	85.3133	74.1917			Y	Y
D12	con	v2	UNKNOWN	SYBR	None	1	0.777436	1.28628	23.8986	23.7716	0.225495		4.8644	0.130816			0	TRUE	0.176776	TRUE	3	19	1	85.1309				N	N
E1	dss	v2	UNKNOWN	SYBR	None	3.45572	3.17288	3.76376	23.081	23.006	0.0753744		3.07541	0.04437			-1.78899	TRUE	0.176776	TRUE	3	18	1	85.6779				N	N
E2	dss	v2	UNKNOWN	SYBR	None	3.45572	3.17288	3.76376	22.9303	23.006	0.0753744		3.07541	0.04437			-1.78899	TRUE	0.176776	TRUE	3	18	1	85.8602	73.8271			N	Y
E3	dss	v2	UNKNOWN	SYBR	None	3.45572	3.17288	3.76376	23.0067	23.006	0.0753744		3.07541	0.04437			-1.78899	TRUE	0.176776	TRUE	3	18	1	85.8602				N	N
E4	l	v2	UNKNOWN	SYBR	None	4.02305	3.60743	4.48655	22.877	22.9244	0.050086		2.85611	0.0566619			-2.00829	TRUE	0.176776	TRUE	3	18	1	86.0425				N	N
E5	l	v2	UNKNOWN	SYBR	None	4.02305	3.60743	4.48655	22.9768	22.9244	0.050086		2.85611	0.0566619			-2.00829	TRUE	0.176776	TRUE	3	18	1	85.8602	74.374			N	Y
E6	l	v2	UNKNOWN	SYBR	None	4.02305	3.60743	4.48655	22.9196	22.9244	0.050086		2.85611	0.0566619			-2.00829	TRUE	0.176776	TRUE	3	18	1	86.0425				N	N
E7	m	v2	UNKNOWN	SYBR	None	3.57438	3.27037	3.90665	24.7383	24.7568	0.0761105		3.0267	0.0461883			-1.83769	TRUE	0.176776	TRUE	3	18	1	85.8602				N	N
E8	m	v2	UNKNOWN	SYBR	None	3.57438	3.27037	3.90665	24.8405	24.7568	0.0761105		3.0267	0.0461883			-1.83769	TRUE	0.176776	TRUE	3	19	1	85.8602				N	N
E9	m	v2	UNKNOWN	SYBR	None	3.57438	3.27037	3.90665	24.6917	24.7568	0.0761105		3.0267	0.0461883			-1.83769	TRUE	0.176776	TRUE	3	19	1	85.6779	74.374			N	Y
E10	g	v2	UNKNOWN	SYBR	None	0.970535	0.858554	1.09712	23.5626	23.5495	0.0801949		4.90754	0.0637046			0.0431474	TRUE	0.176776	TRUE	3	18	1	85.4956				N	N
E11	g	v2	UNKNOWN	SYBR	None	0.970535	0.858554	1.09712	23.4635	23.5495	0.0801949		4.90754	0.0637046			0.0431474	TRUE	0.176776	TRUE	3	18	1	85.3133	73.2801			N	Y
E12	g	v2	UNKNOWN	SYBR	None	0.970535	0.858554	1.09712	23.6223	23.5495	0.0801949		4.90754	0.0637046			0.0431474	TRUE	0.176776	TRUE	3	18	1	85.1309	72.9155			N	Y
F1	con	g3	UNKNOWN	SYBR	None	1	0.929104	1.07631	18.8757	18.8621	0.0623646		-0.0450344	0.03821			0	TRUE	0.43036	TRUE	3	12	1	85.4956				N	N
F2	con	g3	UNKNOWN	SYBR	None	1	0.929104	1.07631	18.7941	18.8621	0.0623646		-0.0450344	0.03821			0	TRUE	0.43036	TRUE	3	12	1	85.6779				N	N
F3	con	g3	UNKNOWN	SYBR	None	1	0.929104	1.07631	18.9166	18.8621	0.0623646		-0.0450344	0.03821			0	TRUE	0.43036	TRUE	3	13	1	85.8602				N	N
F4	dss	g3	UNKNOWN	SYBR	None	1.01702	0.964167	1.07277	19.8098	19.8612	0.04563		-0.0693804	0.0277302			-0.024346	TRUE	0.43036	TRUE	3	13	1	85.6779				N	N
F5	dss	g3	UNKNOWN	SYBR	None	1.01702	0.964167	1.07277	19.8767	19.8612	0.04563		-0.0693804	0.0277302			-0.024346	TRUE	0.43036	TRUE	3	13	1	85.8602				N	N
F6	dss	g3	UNKNOWN	SYBR	None	1.01702	0.964167	1.07277	19.8971	19.8612	0.04563		-0.0693804	0.0277302			-0.024346	TRUE	0.43036	TRUE	3	13	1	85.6779				N	N
F7	l	g3	UNKNOWN	SYBR	None	1.02918	0.932515	1.13587	19.9674	19.9818	0.0275175		-0.0865313	0.051252			-0.0414969	TRUE	0.43036	TRUE	3	13	1	85.6779				N	N
F8	l	g3	UNKNOWN	SYBR	None	1.02918	0.932515	1.13587	19.9645	19.9818	0.0275175		-0.0865313	0.051252			-0.0414969	TRUE	0.43036	TRUE	3	13	1	85.6779				N	N
F9	l	g3	UNKNOWN	SYBR	None	1.02918	0.932515	1.13587	20.0135	19.9818	0.0275175		-0.0865313	0.051252			-0.0414969	TRUE	0.43036	TRUE	3	13	1	85.4956				N	N
F10	m	g3	UNKNOWN	SYBR	None	1.00243	0.890285	1.12869	21.5632	21.6816	0.103892		-0.0485306	0.0616463			-0.00349617	TRUE	0.43036	TRUE	3	15	1	85.4956				N	N
F11	m	g3	UNKNOWN	SYBR	None	1.00243	0.890285	1.12869	21.7243	21.6816	0.103892		-0.0485306	0.0616463			-0.00349617	TRUE	0.43036	TRUE	3	15	1	85.3133				N	N
F12	m	g3	UNKNOWN	SYBR	None	1.00243	0.890285	1.12869	21.7573	21.6816	0.103892		-0.0485306	0.0616463			-0.00349617	TRUE	0.43036	TRUE	3	15	1	84.9486				N	N
G1	g	g3	UNKNOWN	SYBR	None	0.890368	0.759989	1.04311	18.7085	18.7644	0.120674		0.122492	0.0822714			0.167527	TRUE	0.43036	TRUE	3	12	1	85.3133				N	N
G2	g	g3	UNKNOWN	SYBR	None	0.890368	0.759989	1.04311	18.6819	18.7644	0.120674		0.122492	0.0822714			0.167527	TRUE	0.43036	TRUE	3	11	1	85.4956				N	N
G3	g	g3	UNKNOWN	SYBR	None	0.890368	0.759989	1.04311	18.9029	18.7644	0.120674		0.122492	0.0822714			0.167527	TRUE	0.43036	TRUE	3	12	1	85.4956				N	N
G4	con	v3	UNKNOWN	SYBR	None	1	0.878355	1.13849	23.7499	23.6669	0.114614		4.75971	0.0673971			0	TRUE	0.154423	TRUE	3	19	1	85.8602				N	N
G5	con	v3	UNKNOWN	SYBR	None	1	0.878355	1.13849	23.5361	23.6669	0.114614		4.75971	0.0673971			0	TRUE	0.154423	TRUE	3	18	1	85.8602				N	N
G6	con	v3	UNKNOWN	SYBR	None	1	0.878355	1.13849	23.7147	23.6669	0.114614		4.75971	0.0673971			0	TRUE	0.154423	TRUE	3	19	1	85.6779				N	N
G7	dss	v3	UNKNOWN	SYBR	None	4.07156	3.85718	4.29785	22.6219	22.6647	0.0463139		2.73413	0.0281056			-2.02558	TRUE	0.154423	TRUE	3	18	1	85.6779				N	N
G8	dss	v3	UNKNOWN	SYBR	None	4.07156	3.85718	4.29785	22.6583	22.6647	0.0463139		2.73413	0.0281056			-2.02558	TRUE	0.154423	TRUE	3	17	1	85.6779				N	N
G9	dss	v3	UNKNOWN	SYBR	None	4.07156	3.85718	4.29785	22.7139	22.6647	0.0463139		2.73413	0.0281056			-2.02558	TRUE	0.154423	TRUE	3	18	1	85.4956				N	N
G10	l	v3	UNKNOWN	SYBR	None	3.79305	3.44379	4.17772	22.9255	22.9047	0.0208598		2.83635	0.0501937			-1.92336	TRUE	0.154423	TRUE	3	18	1	85.3133				N	N
G11	l	v3	UNKNOWN	SYBR	None	3.79305	3.44379	4.17772	22.8838	22.9047	0.0208598		2.83635	0.0501937			-1.92336	TRUE	0.154423	TRUE	3	18	1	85.3133				N	N
G12	l	v3	UNKNOWN	SYBR	None	3.79305	3.44379	4.17772	22.9048	22.9047	0.0208598		2.83635	0.0501937			-1.92336	TRUE	0.154423	TRUE	3	18	1	84.9486				N	N
H1	m	v3	UNKNOWN	SYBR	None	3.52141	2.81398	4.40669	24.8061	24.6737	0.200328		2.94355	0.116531			-1.81615	TRUE	0.154423	TRUE	3	20	1	85.3133	73.2801			N	Y
H2	m	v3	UNKNOWN	SYBR	None	3.52141	2.81398	4.40669	24.4432	24.6737	0.200328		2.94355	0.116531			-1.81615	TRUE	0.154423	TRUE	3	19	1	85.3133	74.0094			N	Y
H3	m	v3	UNKNOWN	SYBR	None	3.52141	2.81398	4.40669	24.7717	24.6737	0.200328		2.94355	0.116531			-1.81615	TRUE	0.154423	TRUE	3	20	1	85.4956	73.4624			N	Y
H4	g	v3	UNKNOWN	SYBR	None	1.06797	0.974773	1.17007	23.3418	23.3068	0.0317747		4.66484	0.0474455			-0.0948677	TRUE	0.154423	TRUE	3	18	1	85.4956				N	N
H5	g	v3	UNKNOWN	SYBR	None	1.06797	0.974773	1.17007	23.2799	23.3068	0.0317747		4.66484	0.0474455			-0.0948677	TRUE	0.154423	TRUE	3	19	1	85.4956				N	N
H6	g	v3	UNKNOWN	SYBR	None	1.06797	0.974773	1.17007	23.2985	23.3068	0.0317747		4.66484	0.0474455			-0.0948677	TRUE	0.154423	TRUE	3	18	1	85.4956				N	N
Analysis Type	Singleplex
Endogenous Control	g1
RQ Min/Max Confidence Level	95.0
Reference Sample	con
