# Supplementary material for: Plasma-activated media inhibits epithelial-mesenchymal transition and ameliorates intestinal fibrosis through the PPARγ/TGF-β1/SMAD3 pathway
Source: PLoS One. 2025 Oct 22;20(10):e0335225. doi: 10.1371/journal.pone.0335225 (PMC12543144; doi:10.1371/journal.pone.0335225)
Supplement: S4 File — (ZIP) [file pone.0335225.s009.zip › Animal PCR/a-10.21/Untitled_data.xls]

## Sheet: Results
Block Type	96alum
Chemistry	SYBR_GREEN
Experiment File Name	D:\YY\10.21
Experiment Run End Time	2024-10-21 17:48:04 PM CST
Instrument Type	sds7500
Passive Reference	ROX
Well	Sample Name	Target Name	Task	Reporter	Quencher	RQ	RQ Min	RQ Max	Cт	Cт Mean	Cт SD	ΔCт	ΔCт Mean	ΔCт SE	HK Control ΔCт Mean	HK Control ΔCт SE	ΔΔCт	Automatic Ct Threshold	Ct Threshold	Automatic Baseline	Baseline Start	Baseline End	Efficiency	Tm1	Tm2	Tm3	Comments
A1	con	g	UNKNOWN	SYBR	None				19.7424	19.7429	0.027561							TRUE	0.401767	TRUE	3	13	1	85.4219
A2	con	g	UNKNOWN	SYBR	None				19.7706	19.7429	0.027561							TRUE	0.401767	TRUE	3	13	1	85.6044
A3	con	g	UNKNOWN	SYBR	None				19.7155	19.7429	0.027561							TRUE	0.401767	TRUE	3	13	1	85.7869
A4	mo	g	UNKNOWN	SYBR	None				19.9211	19.9368	0.0266764							TRUE	0.401767	TRUE	3	13	1	85.4219
A5	mo	g	UNKNOWN	SYBR	None				19.9676	19.9368	0.0266764							TRUE	0.401767	TRUE	3	13	1	85.6044
A6	mo	g	UNKNOWN	SYBR	None				19.9217	19.9368	0.0266764							TRUE	0.401767	TRUE	3	13	1	85.7869
A7	l	g	UNKNOWN	SYBR	None				21.3012	21.2528	0.0607479							TRUE	0.401767	TRUE	3	15	1	85.2393
A8	l	g	UNKNOWN	SYBR	None				21.2727	21.2528	0.0607479							TRUE	0.401767	TRUE	3	15	1	85.4219
A9	l	g	UNKNOWN	SYBR	None				21.1847	21.2528	0.0607479							TRUE	0.401767	TRUE	3	15	1	85.6044
A10	m	g	UNKNOWN	SYBR	None				21.5623	21.5581	0.00399399							TRUE	0.401767	TRUE	3	15	1	85.4219
A11	m	g	UNKNOWN	SYBR	None				21.5544	21.5581	0.00399399							TRUE	0.401767	TRUE	3	15	1	85.7869
A12	m	g	UNKNOWN	SYBR	None				21.5577	21.5581	0.00399399							TRUE	0.401767	TRUE	3	15	1	85.7869
B1	h	g	UNKNOWN	SYBR	None				18.4691	18.4933	0.02098							TRUE	0.401767	TRUE	3	12	1	85.4219
B2	h	g	UNKNOWN	SYBR	None				18.5046	18.4933	0.02098							TRUE	0.401767	TRUE	3	12	1	85.6044
B3	h	g	UNKNOWN	SYBR	None				18.5062	18.4933	0.02098							TRUE	0.401767	TRUE	3	12	1	85.7869
B4	5asa	g	UNKNOWN	SYBR	None				18.7499	18.7218	0.0312495							TRUE	0.401767	TRUE	3	12	1	85.6044
B5	5asa	g	UNKNOWN	SYBR	None				18.7274	18.7218	0.0312495							TRUE	0.401767	TRUE	3	12	1	85.7869
B6	5asa	g	UNKNOWN	SYBR	None				18.6882	18.7218	0.0312495							TRUE	0.401767	TRUE	3	12	1	85.7869
B7	con	a	UNKNOWN	SYBR	None	0.14777	0.140494	0.155422	25.1434	25.1612	0.024908		5.39827	0.0262363			2.75858	TRUE	0.335383	TRUE	3	19	1	80.0674
B8	con	a	UNKNOWN	SYBR	None	0.14777	0.140494	0.155422	25.1507	25.1612	0.024908		5.39827	0.0262363			2.75858	TRUE	0.335383	TRUE	3	20	1	80.2492
B9	con	a	UNKNOWN	SYBR	None	0.14777	0.140494	0.155422	25.1897	25.1612	0.024908		5.39827	0.0262363			2.75858	TRUE	0.335383	TRUE	3	19	1	80.4309
B10	mo	a	UNKNOWN	SYBR	None	2.79233	2.69187	2.89654	21.1177	21.0992	0.0196819		1.15823	0.0190397			-1.48147	TRUE	0.335383	TRUE	3	15	1	80.6127
B11	mo	a	UNKNOWN	SYBR	None	2.79233	2.69187	2.89654	21.1013	21.0992	0.0196819		1.15823	0.0190397			-1.48147	TRUE	0.335383	TRUE	3	16	1	80.7945
B12	mo	a	UNKNOWN	SYBR	None	2.79233	2.69187	2.89654	21.0785	21.0992	0.0196819		1.15823	0.0190397			-1.48147	TRUE	0.335383	TRUE	3	15	1	80.9762
C1	l	a	UNKNOWN	SYBR	None	1	0.949464	1.05323	23.9189	23.9278	0.00773955		2.6397	0.0269462			0	TRUE	0.335383	TRUE	3	18	1	80.6127
C2	l	a	UNKNOWN	SYBR	None	1	0.949464	1.05323	23.9332	23.9278	0.00773955		2.6397	0.0269462			0	TRUE	0.335383	TRUE	3	18	1	80.7945
C3	l	a	UNKNOWN	SYBR	None	1	0.949464	1.05323	23.9312	23.9278	0.00773955		2.6397	0.0269462			0	TRUE	0.335383	TRUE	3	17	1	80.9762
C4	m	a	UNKNOWN	SYBR	None	0.543013	0.519916	0.567137	25.1641	25.1422	0.0222446		3.52064	0.0225865			0.880941	TRUE	0.335383	TRUE	3	19	1	80.2492
C5	m	a	UNKNOWN	SYBR	None	0.543013	0.519916	0.567137	25.1196	25.1422	0.0222446		3.52064	0.0225865			0.880941	TRUE	0.335383	TRUE	3	19	1	80.4309
C6	m	a	UNKNOWN	SYBR	None	0.543013	0.519916	0.567137	25.1428	25.1422	0.0222446		3.52064	0.0225865			0.880941	TRUE	0.335383	TRUE	3	19	1	80.6127
C7	h	a	UNKNOWN	SYBR	None	0.351824	0.343234	0.36063	22.6432	22.6469	0.018886		4.14677	0.0128445			1.50707	TRUE	0.335383	TRUE	3	16	1	80.4309
C8	h	a	UNKNOWN	SYBR	None	0.351824	0.343234	0.36063	22.6673	22.6469	0.018886		4.14677	0.0128445			1.50707	TRUE	0.335383	TRUE	3	16	1	80.6127
C9	h	a	UNKNOWN	SYBR	None	0.351824	0.343234	0.36063	22.6301	22.6469	0.018886		4.14677	0.0128445			1.50707	TRUE	0.335383	TRUE	3	16	1	80.7945
C10	5asa	a	UNKNOWN	SYBR	None	0.186986	0.178699	0.195658	23.7244	23.7417	0.0227106		5.05869	0.0235562			2.419	TRUE	0.335383	TRUE	3	18	1	80.0674
C11	5asa	a	UNKNOWN	SYBR	None	0.186986	0.178699	0.195658	23.7674	23.7417	0.0227106		5.05869	0.0235562			2.419	TRUE	0.335383	TRUE	3	18	1	80.0674
C12	5asa	a	UNKNOWN	SYBR	None	0.186986	0.178699	0.195658	23.7332	23.7417	0.0227106		5.05869	0.0235562			2.419	TRUE	0.335383	TRUE	3	17	1	80.0674
Analysis Type	Singleplex
Endogenous Control	g
RQ Min/Max Confidence Level	95.0
Reference Sample	con
