# Supplementary material for: Plasma-activated media inhibits epithelial-mesenchymal transition and ameliorates intestinal fibrosis through the PPARγ/TGF-β1/SMAD3 pathway
Source: PLoS One. 2025 Oct 22;20(10):e0335225. doi: 10.1371/journal.pone.0335225 (PMC12543144; doi:10.1371/journal.pone.0335225)
Supplement: S4 File — (ZIP) [file pone.0335225.s009.zip › Animal PCR/a-10.21.1/Untitled_data.xls]

## Sheet: Results
Block Type	96alum
Chemistry	SYBR_GREEN
Experiment File Name	D:\YY\10.21
Experiment Run End Time	2024-10-21 17:37:52 PM CST
Instrument Type	sds7500
Passive Reference	ROX
Well	Sample Name	Target Name	Task	Reporter	Quencher	RQ	RQ Min	RQ Max	Cт	Cт Mean	Cт SD	ΔCт	ΔCт Mean	ΔCт SE	HK Control ΔCт Mean	HK Control ΔCт SE	ΔΔCт	Automatic Ct Threshold	Ct Threshold	Automatic Baseline	Baseline Start	Baseline End	Efficiency	Tm1	Tm2	Tm3	Comments
A1	con	g1	UNKNOWN	SYBR	None				20.5752	20.5595	0.0400857							TRUE	1.01586	TRUE	3	12	1	85.9175
A2	dss	g1	UNKNOWN	SYBR	None				20.6719	20.6695	0.0223634							TRUE	1.01586	TRUE	3	10	1	86.0989
A3	L	g1	UNKNOWN	SYBR	None				20.6189	20.6247	0.00589009							TRUE	1.01586	TRUE	3	11	1	86.0989
A4	M	g1	UNKNOWN	SYBR	None				21.852	21.8345	0.055964							TRUE	1.01586	TRUE	3	13	1	86.0989
A5	G	g1	UNKNOWN	SYBR	None				22.1188	22.0699	0.0631543							TRUE	1.01586	TRUE	3	14	1	86.0989
A6	5ASA	g1	UNKNOWN	SYBR	None				18.9867	18.9652	0.0341457							TRUE	1.01586	TRUE	3	9	1	86.0989
A7	con	a1	UNKNOWN	SYBR	None	1	0.952261	1.05013	25.1579	25.1789	0.0182019		4.61943	0.0254176			0	TRUE	0.402312	TRUE	3	19	1	80.6563
A8	dss	a1	UNKNOWN	SYBR	None	16.3923	15.1372	17.7513	21.2677	21.254	0.0681098		0.584485	0.0413886			-4.03494	TRUE	0.402312	TRUE	3	15	1	80.6563
A9	L	a1	UNKNOWN	SYBR	None	16.28	15.5106	17.0875	21.173	21.2191	0.0431703		0.5944	0.0251553			-4.02503	TRUE	0.402312	TRUE	3	15	1	80.4749
A10	M	a1	UNKNOWN	SYBR	None	6.56339	6.00311	7.17597	23.7048	23.7395	0.057597		1.90499	0.0463659			-2.71444	TRUE	0.402312	TRUE	3	17	1	80.2934
A11	G	a1	UNKNOWN	SYBR	None	2.45022	2.25103	2.66704	25.347	25.3965	0.0428371		3.32652	0.0440586			-1.29291	TRUE	0.402312	TRUE	3	19	1	80.112
A12	5ASA	a1	UNKNOWN	SYBR	None	1.5762	1.51413	1.64082	22.9217	22.9281	0.0119066		3.96298	0.0208782			-0.656452	TRUE	0.402312	TRUE	3	17	1	80.112
B1	con	g1	UNKNOWN	SYBR	None				20.5894	20.5595	0.0400857							TRUE	1.01586	TRUE	3	13	1	86.0989
B2	dss	g1	UNKNOWN	SYBR	None				20.6905	20.6695	0.0223634							TRUE	1.01586	TRUE	3	10	1	86.2803
B3	L	g1	UNKNOWN	SYBR	None				20.6245	20.6247	0.00589009							TRUE	1.01586	TRUE	3	11	1	86.2803
B4	M	g1	UNKNOWN	SYBR	None				21.8796	21.8345	0.055964							TRUE	1.01586	TRUE	3	13	1	86.2803
B5	G	g1	UNKNOWN	SYBR	None				22.0924	22.0699	0.0631543							TRUE	1.01586	TRUE	3	14	1	86.4617
B6	5ASA	g1	UNKNOWN	SYBR	None				18.983	18.9652	0.0341457							TRUE	1.01586	TRUE	3	10	1	86.2803
B7	con	a1	UNKNOWN	SYBR	None	1	0.952261	1.05013	25.1896	25.1789	0.0182019		4.61943	0.0254176			0	TRUE	0.402312	TRUE	3	19	1	80.8377
B8	dss	a1	UNKNOWN	SYBR	None	16.3923	15.1372	17.7513	21.3141	21.254	0.0681098		0.584485	0.0413886			-4.03494	TRUE	0.402312	TRUE	3	15	1	80.8377
B9	L	a1	UNKNOWN	SYBR	None	16.28	15.5106	17.0875	21.2256	21.2191	0.0431703		0.5944	0.0251553			-4.02503	TRUE	0.402312	TRUE	3	15	1	80.6563
B10	M	a1	UNKNOWN	SYBR	None	6.56339	6.00311	7.17597	23.7076	23.7395	0.057597		1.90499	0.0463659			-2.71444	TRUE	0.402312	TRUE	3	17	1	80.6563
B11	G	a1	UNKNOWN	SYBR	None	2.45022	2.25103	2.66704	25.4195	25.3965	0.0428371		3.32652	0.0440586			-1.29291	TRUE	0.402312	TRUE	3	20	1	80.2934
B12	5ASA	a1	UNKNOWN	SYBR	None	1.5762	1.51413	1.64082	22.9208	22.9281	0.0119066		3.96298	0.0208782			-0.656452	TRUE	0.402312	TRUE	3	16	1	80.112
C1	con	g1	UNKNOWN	SYBR	None				20.5139	20.5595	0.0400857							TRUE	1.01586	TRUE	3	12	1	86.2803
C2	dss	g1	UNKNOWN	SYBR	None				20.646	20.6695	0.0223634							TRUE	1.01586	TRUE	3	11	1	86.4617
C3	L	g1	UNKNOWN	SYBR	None				20.6307	20.6247	0.00589009							TRUE	1.01586	TRUE	3	11	1	86.4617
C4	M	g1	UNKNOWN	SYBR	None				21.7719	21.8345	0.055964							TRUE	1.01586	TRUE	3	13	1	86.4617
C5	G	g1	UNKNOWN	SYBR	None				21.9986	22.0699	0.0631543							TRUE	1.01586	TRUE	3	14	1	86.4617
C6	5ASA	g1	UNKNOWN	SYBR	None				18.9258	18.9652	0.0341457							TRUE	1.01586	TRUE	3	10	1	86.4617
C7	con	a1	UNKNOWN	SYBR	None	1	0.952261	1.05013	25.1893	25.1789	0.0182019		4.61943	0.0254176			0	TRUE	0.402312	TRUE	3	19	1	81.0191
C8	dss	a1	UNKNOWN	SYBR	None	16.3923	15.1372	17.7513	21.18	21.254	0.0681098		0.584485	0.0413886			-4.03494	TRUE	0.402312	TRUE	3	15	1	81.0191
C9	L	a1	UNKNOWN	SYBR	None	16.28	15.5106	17.0875	21.2587	21.2191	0.0431703		0.5944	0.0251553			-4.02503	TRUE	0.402312	TRUE	3	15	1	80.8377
C10	M	a1	UNKNOWN	SYBR	None	6.56339	6.00311	7.17597	23.806	23.7395	0.057597		1.90499	0.0463659			-2.71444	TRUE	0.402312	TRUE	3	17	1	80.6563
C11	G	a1	UNKNOWN	SYBR	None	2.45022	2.25103	2.66704	25.4228	25.3965	0.0428371		3.32652	0.0440586			-1.29291	TRUE	0.402312	TRUE	3	18	1	80.4749
C12	5ASA	a1	UNKNOWN	SYBR	None	1.5762	1.51413	1.64082	22.9419	22.9281	0.0119066		3.96298	0.0208782			-0.656452	TRUE	0.402312	TRUE	3	16	1	80.2934
D1	con	g2	UNKNOWN	SYBR	None	1	0.950338	1.05226	19.7314	19.7349	0.0222443		-0.824581	0.026468			0	TRUE	0.384003	TRUE	3	13	1	85.7361
D2	dss	g2	UNKNOWN	SYBR	None	1.01139	0.963377	1.0618	19.7943	19.8286	0.0376307		-0.840923	0.0252731			-0.0163422	TRUE	0.384003	TRUE	3	13	1	85.7361
D3	L	g2	UNKNOWN	SYBR	None	1.00628	0.884073	1.14538	18.7452	18.6288	0.116379		-0.83361	0.0672772			-0.00902875	TRUE	0.384003	TRUE	3	13	1	85.7361
D4	M	g2	UNKNOWN	SYBR	None	0.956241	0.890568	1.02676	21.0796	21.0745	0.0311232		-0.760027	0.0369712			0.0645542	TRUE	0.384003	TRUE	3	15	1	85.9175
D5	G	g2	UNKNOWN	SYBR	None	0.865706	0.797094	0.940225	21.4169	21.4534	0.0391723		-0.616531	0.0429066			0.20805	TRUE	0.384003	TRUE	3	15	1	85.9175
D6	5ASA	g2	UNKNOWN	SYBR	None	0.922965	0.871018	0.97801	18.2175	18.2562	0.0393984		-0.708928	0.0301008			0.115653	TRUE	0.384003	TRUE	3	11	1	85.9175
D7	con	a2	UNKNOWN	SYBR	None	1	0.930667	1.0745	25.1848	25.1365	0.050746		4.57702	0.0373364			0	TRUE	0.386775	TRUE	3	19	1	81.0191
D8	dss	a2	UNKNOWN	SYBR	None	16.7763	16.0393	17.5473	21.1972	21.1781	0.0336901		0.508668	0.0233463			-4.06836	TRUE	0.386775	TRUE	3	15	1	81.0191
D9	L	a2	UNKNOWN	SYBR	None	16.3664	16.0744	16.6636	21.1607	21.1691	0.0150907		0.544363	0.00935274			-4.03266	TRUE	0.386775	TRUE	3	15	1	80.8377
D10	M	a2	UNKNOWN	SYBR	None	6.66091	6.20894	7.14578	23.6888	23.6758	0.0294494		1.8413	0.0365113			-2.73572	TRUE	0.386775	TRUE	3	17	1	80.6563
D11	G	a2	UNKNOWN	SYBR	None	2.42129	2.21259	2.64968	25.3143	25.3712	0.0509192		3.30125	0.0468374			-1.27578	TRUE	0.386775	TRUE	3	18	1	80.4749
D12	5ASA	a2	UNKNOWN	SYBR	None	1.55431	1.47799	1.63457	22.872	22.9059	0.0297897		3.94075	0.026162			-0.636277	TRUE	0.386775	TRUE	3	16	1	80.2934
E1	con	g2	UNKNOWN	SYBR	None	1	0.950338	1.05226	19.7587	19.7349	0.0222443		-0.824581	0.026468			0	TRUE	0.384003	TRUE	3	14	1	85.5546
E2	dss	g2	UNKNOWN	SYBR	None	1.01139	0.963377	1.0618	19.8225	19.8286	0.0376307		-0.840923	0.0252731			-0.0163422	TRUE	0.384003	TRUE	3	13	1	85.7361
E3	L	g2	UNKNOWN	SYBR	None	1.00628	0.884073	1.14538	18.7046	18.5883	0.116379		-0.83361	0.0672772			-0.00902875	TRUE	0.384003	TRUE	3	13	1	85.7361
E4	M	g2	UNKNOWN	SYBR	None	0.956241	0.890568	1.02676	21.1027	21.0745	0.0311232		-0.760027	0.0369712			0.0645542	TRUE	0.384003	TRUE	3	14	1	85.7361
E5	G	g2	UNKNOWN	SYBR	None	0.865706	0.797094	0.940225	21.4486	21.4534	0.0391723		-0.616531	0.0429066			0.20805	TRUE	0.384003	TRUE	3	15	1	85.9175
E6	5ASA	g2	UNKNOWN	SYBR	None	0.922965	0.871018	0.97801	18.2549	18.2562	0.0393984		-0.708928	0.0301008			0.115653	TRUE	0.384003	TRUE	3	12	1	85.9175
E7	con	a2	UNKNOWN	SYBR	None	1	0.930667	1.0745	25.0837	25.1365	0.050746		4.57702	0.0373364			0	TRUE	0.386775	TRUE	3	19	1	81.0191
E8	dss	a2	UNKNOWN	SYBR	None	16.7763	16.0393	17.5473	21.1392	21.1781	0.0336901		0.508668	0.0233463			-4.06836	TRUE	0.386775	TRUE	3	15	1	81.0191
E9	L	a2	UNKNOWN	SYBR	None	16.3664	16.0744	16.6636	21.1865	21.1691	0.0150907		0.544363	0.00935274			-4.03266	TRUE	0.386775	TRUE	3	15	1	80.8377
E10	M	a2	UNKNOWN	SYBR	None	6.66091	6.20894	7.14578	23.6421	23.6758	0.0294494		1.8413	0.0365113			-2.73572	TRUE	0.386775	TRUE	3	17	1	80.6563
E11	G	a2	UNKNOWN	SYBR	None	2.42129	2.21259	2.64968	25.4124	25.3712	0.0509192		3.30125	0.0468374			-1.27578	TRUE	0.386775	TRUE	3	19	1	80.4749
E12	5ASA	a2	UNKNOWN	SYBR	None	1.55431	1.47799	1.63457	22.9278	22.9059	0.0297897		3.94075	0.026162			-0.636277	TRUE	0.386775	TRUE	3	16	1	80.2934
F1	con	g2	UNKNOWN	SYBR	None	1	0.950338	1.05226	19.7147	19.7349	0.0222443		-0.824581	0.026468			0	TRUE	0.384003	TRUE	3	13	1	85.3732
F2	dss	g2	UNKNOWN	SYBR	None	1.01139	0.963377	1.0618	19.8688	19.8286	0.0376307		-0.840923	0.0252731			-0.0163422	TRUE	0.384003	TRUE	3	13	1	85.5546
F3	L	g2	UNKNOWN	SYBR	None	1.00628	0.884073	1.14538	18.9234	18.807	0.116379		-0.83361	0.0672772			-0.00902875	TRUE	0.384003	TRUE	3	13	1	85.7361
F4	M	g2	UNKNOWN	SYBR	None	0.956241	0.890568	1.02676	21.0411	21.0745	0.0311232		-0.760027	0.0369712			0.0645542	TRUE	0.384003	TRUE	3	15	1	85.7361
F5	G	g2	UNKNOWN	SYBR	None	0.865706	0.797094	0.940225	21.4948	21.4534	0.0391723		-0.616531	0.0429066			0.20805	TRUE	0.384003	TRUE	3	15	1	85.7361
F6	5ASA	g2	UNKNOWN	SYBR	None	0.922965	0.871018	0.97801	18.2963	18.2562	0.0393984		-0.708928	0.0301008			0.115653	TRUE	0.384003	TRUE	3	11	1	85.7361
F7	con	a2	UNKNOWN	SYBR	None	1	0.930667	1.0745	25.1411	25.1365	0.050746		4.57702	0.0373364			0	TRUE	0.386775	TRUE	3	18	1	81.0191
F8	dss	a2	UNKNOWN	SYBR	None	16.7763	16.0393	17.5473	21.198	21.1781	0.0336901		0.508668	0.0233463			-4.06836	TRUE	0.386775	TRUE	3	15	1	80.8377
F9	L	a2	UNKNOWN	SYBR	None	16.3664	16.0744	16.6636	21.1599	21.1691	0.0150907		0.544363	0.00935274			-4.03266	TRUE	0.386775	TRUE	3	15	1	80.8377
F10	M	a2	UNKNOWN	SYBR	None	6.66091	6.20894	7.14578	23.6965	23.6758	0.0294494		1.8413	0.0365113			-2.73572	TRUE	0.386775	TRUE	3	18	1	80.6563
F11	G	a2	UNKNOWN	SYBR	None	2.42129	2.21259	2.64968	25.3869	25.3712	0.0509192		3.30125	0.0468374			-1.27578	TRUE	0.386775	TRUE	3	19	1	80.4749
F12	5ASA	a2	UNKNOWN	SYBR	None	1.55431	1.47799	1.63457	22.9179	22.9059	0.0297897		3.94075	0.026162			-0.636277	TRUE	0.386775	TRUE	3	16	1	80.112
Analysis Type	Singleplex
Endogenous Control	g1
RQ Min/Max Confidence Level	95.0
Reference Sample	con
