# Supplementary material for: Plasma-activated media inhibits epithelial-mesenchymal transition and ameliorates intestinal fibrosis through the PPARγ/TGF-β1/SMAD3 pathway
Source: PLoS One. 2025 Oct 22;20(10):e0335225. doi: 10.1371/journal.pone.0335225 (PMC12543144; doi:10.1371/journal.pone.0335225)
Supplement: S5 File — (ZIP) [file pone.0335225.s010.zip]

Archive with 50 entries (37 files):
- Response experiment WB/
- Response experiment WB/A/
- Response experiment WB/A/回复a-SMA.psd
- Response experiment WB/A/图maker1.tif
- Response experiment WB/COL/
- Response experiment WB/COL/MAKER2.tif
- Response experiment WB/COL/回复COL.psd
- Response experiment WB/COL/图MAKER1.tif
- Response experiment WB/E/
- Response experiment WB/E/E1/
- Response experiment WB/E/E1/ACTIN 0_3S HB.tif
- Response experiment WB/E/E1/ACTIN 0_3S.tif
- Response experiment WB/E/E1/E 1S 4 HB.tif
- Response experiment WB/E/E1/E 1S 4.tif
- Response experiment WB/E/E1/E 5S HB.tif
- Response experiment WB/E/E1/E 5S.tif
- Response experiment WB/E/E1/MAKER 3.tif
- Response experiment WB/E/E1/MAKER4.tif
- Response experiment WB/E/E1/ZHEGMO 4.tif
- Response experiment WB/E/E1/actin 4 0_5s hb.tif
- Response experiment WB/E/E1/actin 4 0_5s.tif
- Response experiment WB/E/E1/maker1.tif
- Response experiment WB/E/E1/zhengmo.tif
- Response experiment WB/E/E2/
- Response experiment WB/E/E2/MAKER1.tif
- Response experiment WB/E/E2/MAKER2.tif
- Response experiment WB/E/E2/ZHENGMO 1.tif
- Response experiment WB/E/E2/回复 E.psd
- Response experiment WB/N/
- Response experiment WB/N/N/
- Response experiment WB/N/N/ACTIN 0_3S 2_1.tif
- Response experiment WB/N/N/MAKER1.tif
- Response experiment WB/N/N/回复N.psd
- Response experiment WB/N/N/图MAKER2.tif
- Response experiment WB/P-SMAD/
- Response experiment WB/P-SMAD/p-smad/
- Response experiment WB/P-SMAD/p-smad/maker1.tif
- Response experiment WB/P-SMAD/samd/
- Response experiment WB/P-SMAD/samd/maker1.tif
- Response experiment WB/P-SMAD/回复p-SMAD3.psd
- Response experiment WB/P-SMAD/回复p-SMAD3.tif
- Response experiment WB/TGF/
- Response experiment WB/TGF/回复TGF.psd
- Response experiment WB/TGF/图GAPDH 0_5S  2.tif
- Response experiment WB/TGF/图GAPDH 0_5S HB.tif
- Response experiment WB/TGF/图maker2.tif
- Response experiment WB/V/
- Response experiment WB/V/maker2.tif
- Response experiment WB/V/回复Vimentin.psd
- Response experiment WB/V/图maker 1.tif
